# Supplementary material for: PICH acts as a force-dependent nucleosome remodeler
Source: Nat Commun. 2022 Nov 25;13:7277. doi: 10.1038/s41467-022-35040-8 (PMC9700735; doi:10.1038/s41467-022-35040-8)
Supplement: Supplementary file 4 — Source Data [file 41467_2022_35040_MOESM4_ESM.xlsx]

## Sheet: Fig. 1
	Figure 1A					Figure 1B-top panel								Figure 1B-middle panel									1B lower panel (mean values)							1B lower panel all values)
	Snapshot_1A_AntiH3_cropped													Data for individual examples of fluorescence intensity profiles, shown in Figure 1B									Data for mean PICH-eGFP intensity values for intensity profiles, shown in Figure 1B							All PICH-eGFP intensity values for intensity profiles, shown in Figure 1B
						1 pN								~1 pN				~3pN					~1 pN			~3 pN				~1 pN
						1B_1pN_example_0-6sec_AntiH3_cropped								PICH		Histones		PICH		Histones			Normalized DNA end-to-end length	Normalized mean PICH-eGFP intensity	intensity SEM	Normalized DNA end-to-end length	Normalized mean PICH-eGFP intensity	Intensity SEM		Construct #1		Construct #2		Construct #3		Construct #4		Construct #5		Construct #6		Construct #7		Construct #8		Construct #9		Construct #10
														Normalized DNA end-to-end length	Normalized PICH-eGFP intensity	Normalized DNA end-to-end length	Normalized Anti-H3-Alexa647 intensity	Normalized DNA end-to-end length	Normalized PICH-eGFP intensity	Normalized DNA end-to-end length	Normalized Atto-647N intensity		1	1	0.10763	1	0.88552	0.12738		Norm. length	Fluo. intens.	Norm. length	Fluo. intens.	Norm. length	Fluo. intens.	Norm. length	Fluo. intens.	Norm. length	Fluo. intens.	Norm. length	Fluo. intens.	Norm. length	Fluo. intens.	Norm. length	Fluo. intens.	Norm. length	Fluo. intens.	Norm. length	Fluo. intens.
														0	0.33504	0	0.06883	0	0.19499	0	0		0.99468	0.98129	0.10061	0.99891	0.89026	0.12609		0	9.12195	0	11.4412	0	13.8963	0	4.21429	0	5.29054	0	3.475	0	13	0	10.9872	0	10.4931	0	4.39189
						1B_1pN_example_AntiH3_uncropped								0.02778	0.17672	0.02703	0.06883	0.00543	0.20108	0.02632	0		0.98936	0.96258	0.09459	0.99782	0.89501	0.12487		0.025	6.87195	0.0303	12.1912	0.025	15.1463	0.02439	4.71429	0.02778	2.79054	0.02564	5.475	0.025	9	0.02632	8.48718	0.02857	14.2431	0.02778	4.39189
														0.05556	0.09756	0.05405	0.05704	0.01087	0.20716	0.05263	0.04258		0.98404	0.94387	0.08979	0.99673	0.89975	0.12373		0.05	1.62195	0.06061	15.1912	0.05	14.1463	0.04878	3.96429	0.05556	1.54054	0.05128	1.975	0.05	5.75	0.05263	6.98718	0.05714	17.9931	0.05556	6.39189
	Snapshot_1A_AntiH3_uncropped													0.08333	0.09756	0.08108	0.00989	0.0163	0.21325	0.07895	0		0.97872	0.92516	0.0864	0.99564	0.9045	0.12266		0.075	3.37195	0.09091	10.4412	0.075	12.1463	0.07317	10.7143	0.08333	1.54054	0.07692	3.225	0.075	4.25	0.07895	6.48718	0.08571	14.9931	0.08333	14.1419
						1B_1pN_example_0-6sec_PICH_cropped								0.11111	0.20839	0.10811	0	0.02174	0.21933	0.10526	0		0.9734	0.89963	0.08464	0.99455	0.90924	0.12166		0.1	1.62195	0.12121	6.19118	0.1	12.8963	0.09756	9.46429	0.11111	3.29054	0.10256	8.475	0.1	1.5	0.10526	3.23718	0.11429	9.99306	0.11111	14.8919
														0.13889	0.11339	0.13514	0.02168	0.02717	0.22475	0.13158	0.04258		0.96809	0.86168	0.08463	0.99346	0.91398	0.12075		0.125	0.37195	0.15152	5.19118	0.125	8.89634	0.12195	8.46429	0.13889	1.79054	0.12821	7.975	0.125	4	0.13158	2.73718	0.14286	1.99306	0.13889	12.6419
														0.16667	0.28755	0.16216	0.02168	0.03261	0.23166	0.15789	0.04258		0.96277	0.82997	0.08464	0.99237	0.91873	0.11991		0.15	5.62195	0.18182	3.44118	0.15	10.8963	0.14634	2.96429	0.16667	4.54054	0.15385	4.475	0.15	3	0.15789	0.98718	0.17143	0.74306	0.16667	20.6419
						1B_1pN_example_PICH_uncropped								0.19444	0.38254	0.18919	0.00989	0.03804	0.24178	0.18421	0		0.95745	0.79801	0.0865	0.99129	0.92347	0.11915		0.175	6.87195	0.21212	2.44118	0.175	7.89634	0.17073	2.46429	0.19444	6.04054	0.17949	0.975	0.175	0	0.18421	4.23718	0.2	1.24306	0.19444	19.8919
	Snapshot_1A_PICH_cropped													0.22222	0.17672	0.21622	0.00989	0.04348	0.2519	0.21053	0.04258		0.95213	0.76604	0.09023	0.9902	0.92822	0.11848		0.2	8.37195	0.24242	2.69118	0.2	2.89634	0.19512	0.21429	0.22222	2.79054	0.20513	1.225	0.2	1	0.21053	4.98718	0.22857	0.49306	0.22222	15.1419
														0.25	0.16089	0.24324	0	0.04891	0.26202	0.23684	0.04258		0.94681	0.75414	0.0921	0.98911	0.93296	0.11788		0.225	7.12195	0.27273	2.94118	0.225	0.64634	0.21951	3.71429	0.25	2.54054	0.23077	2.475	0.225	2	0.23684	4.73718	0.25714	0	0.25	9.39189
						1B_1pN_example_0-6sec_merge_cropped								0.27778	0.24005	0.27027	0.02168	0.05435	0.27324	0.26316	0		0.94149	0.75584	0.09101	0.98802	0.93771	0.11738		0.25	8.37195	0.30303	2.69118	0.25	1.39634	0.2439	4.21429	0.27778	3.79054	0.25641	1.475	0.25	6.5	0.26316	5.73718	0.28571	0	0.27778	8.64189
														0.30556	0.36671	0.2973	0.04525	0.05978	0.30622	0.28947	0.04258		0.93617	0.74995	0.08927	0.98693	0.94245	0.11696		0.275	8.37195	0.33333	2.94118	0.275	1.64634	0.26829	7.21429	0.30556	5.79054	0.28205	3.725	0.275	0.5	0.28947	7.73718	0.31429	1.99306	0.30556	10.1419
														0.33333	0.4617	0.32432	0.10419	0.06522	0.33986	0.31579	0.08515		0.93085	0.75083	0.08868	0.98584	0.94719	0.11662		0.3	6.12195	0.36364	3.19118	0.3	0.64634	0.29268	8.46429	0.33333	7.29054	0.30769	6.975	0.3	4.75	0.31579	4.98718	0.34286	1.24306	0.33333	12.3919
						1B_1pN_example_merge_uncropped								0.36111	0.35088	0.35135	0.02168	0.07065	0.37351	0.34211	0.04258		0.92553	0.75091	0.08951	0.98475	0.95194	0.11638		0.325	8.87195	0.39394	6.94118	0.325	0	0.31707	3.96429	0.36111	5.54054	0.33333	1.725	0.325	9.25	0.34211	3.98718	0.37143	0	0.36111	10.8919
	Snapshot_1A_PICH_uncropped													0.38889	0.22422	0.37838	0.05704	0.07609	0.40716	0.36842	0.21599		0.92021	0.74697	0.09053	0.98366	0.95668	0.11622		0.35	8.37195	0.42424	6.19118	0.35	2.14634	0.34146	5.21429	0.38889	3.54054	0.35897	2.975	0.35	5	0.36842	6.23718	0.4	0	0.38889	7.39189
														0.41667	0	0.40541	0.11598	0.08152	0.44131	0.39474	0.38941		0.91489	0.75133	0.09068	0.98257	0.96142	0.11616		0.375	6.87195	0.45455	7.69118	0.375	0	0.36585	3.46429	0.41667	0	0.38462	0	0.375	7.25	0.39474	5.73718	0.42857	0.49306	0.41667	4.39189
						3 pN								0.44444	0.11339	0.43243	0.48137	0.08696	0.4341	0.42105	0.39045		0.90957	0.75828	0.0895	0.98148	0.96617	0.11618		0.4	3.37195	0.48485	4.19118	0.4	3.14634	0.39024	4.71429	0.44444	1.79054	0.41026	4.725	0.4	4	0.42105	3.23718	0.45714	1.49306	0.44444	1.14189
						1B_3pN_example_0-2sec_Atto647N_cropped								0.47222	0.17672	0.45946	0.69354	0.09239	0.40338	0.44737	1		0.90426	0.76822	0.09026	0.98039	0.97091	0.11629		0.425	4.37195	0.51515	4.69118	0.425	0	0.41463	2.96429	0.47222	2.79054	0.4359	2.475	0.425	1.75	0.44737	5.23718	0.48571	0	0.47222	4.39189
														0.5	0.16089	0.48649	1	0.09783	0.37266	0.47368	0.52025		0.89894	0.77583	0.09163	0.9793	0.97565	0.11649		0.45	3.12195	0.54545	9.19118	0.45	5.39634	0.43902	2.46429	0.5	2.54054	0.46154	3.475	0.45	1.75	0.47368	4.23718	0.51429	0	0.5	0.39189
	Snapshot_1A_merge_cropped					1B_3pN_example_0-2sec_PICH_cropped								0.52778	0.0184	0.51351	0.77605	0.10326	0.34194	0.5	0.73832		0.89362	0.77899	0.09002	0.97821	0.98035	0.11677		0.475	5.12195	0.57576	11.9412	0.475	9.64634	0.46341	3.46429	0.52778	0.29054	0.48718	5.475	0.475	1.25	0.5	3.73718	0.54286	2.99306	0.52778	0.14189
														0.55556	0.05006	0.54054	0.65818	0.1087	0.31074	0.52632	0.95639		0.8883	0.78113	0.08778	0.97712	0.98494	0.11714		0.5	4.12195	0.60606	15.9412	0.5	10.1463	0.4878	2.71429	0.55556	0.79054	0.51282	2.475	0.5	0.5	0.52632	5.73718	0.57143	7.24306	0.55556	0.39189
						1B_3pN_example_0-2sec_merge_cropped								0.58333	0.11339	0.56757	0.44601	0.11413	0.30671	0.55263	0.95639		0.88298	0.77385	0.08726	0.97603	0.98948	0.11759		0.525	4.12195	0.63636	16.9412	0.525	7.39634	0.5122	1.71429	0.58333	1.79054	0.53846	3.975	0.525	1	0.55263	7.73718	0.6	7.49306	0.58333	0
														0.61111	0.19255	0.59459	0.12776	0.11957	0.32761	0.57895	0.73832		0.87766	0.76691	0.089	0.97495	0.99421	0.11809		0.55	5.37195	0.66667	23.6912	0.55	7.14634	0.53659	0.96429	0.61111	3.04054	0.5641	2.475	0.55	8.25	0.57895	9.73718	0.62857	7.49306	0.61111	0
						1B_3pN_example_2-4sec_Atto647N_cropped								0.63889	0.54086	0.62162	0.17491	0.125	0.34851	0.60526	0.52025		0.87234	0.76136	0.09398	0.97386	0.99831	0.11854		0.575	4.37195	0.69697	27.9412	0.575	4.89634	0.56098	1.71429	0.63889	8.54054	0.58974	1.475	0.575	10	0.60526	15.4872	0.65714	6.24306	0.63889	2.89189
														0.66667	0.74668	0.64865	0.08062	0.13043	0.36941	0.63158	0.21599		0.86702	0.75595	0.09949	0.97277	1	0.11871		0.6	2.62195	0.72727	27.6912	0.6	6.89634	0.58537	1.71429	0.66667	11.7905	0.61538	5.475	0.6	12.25	0.63158	17.2372	0.68571	8.24306	0.66667	3.39189
	Snapshot_1A_merge_uncropped					1B_3pN_example_2-4sec_PICH_cropped								0.69444	1	0.67568	0.05704	0.13587	0.38571	0.65789	0.08619		0.8617	0.74812	0.10657	0.97168	0.99867	0.11863		0.625	2.87195	0.75758	17.4412	0.625	4.64634	0.60976	0	0.69444	15.7905	0.64103	5.725	0.625	16.25	0.65789	10.4872	0.71429	5.24306	0.69444	3.14189
														0.72222	0.68335	0.7027	0.05704	0.1413	0.36378	0.68421	0.04258		0.85638	0.75211	0.11566	0.97059	0.99675	0.11838		0.65	2.62195	0.78788	21.9412	0.65	3.39634	0.63415	0.71429	0.72222	10.7905	0.66667	7.475	0.65	6.75	0.68421	12.7372	0.74286	1.49306	0.72222	6.39189
						1B_3pN_example_2-4sec_merge_cropped								0.75	0.76252	0.72973	0	0.14674	0.33089	0.71053	0.08515		0.85106	0.76208	0.12487	0.9695	0.99417	0.11804		0.675	4.62195	0.81818	15.9412	0.675	4.64634	0.65854	1.21429	0.75	12.0405	0.69231	7.725	0.675	2.75	0.71053	8.98718	0.77143	1.74306	0.75	11.8919
														0.77778	0.35088	0.75676	0	0.15217	0.29801	0.73684	0.08619		0.84574	0.76547	0.1286	0.96841	0.99126	0.11769		0.7	3.12195	0.84848	12.4412	0.7	9.14634	0.68293	2.21429	0.77778	5.54054	0.71795	5.975	0.7	4.25	0.73684	5.98718	0.8	4.24306	0.77778	10.8919
						1B_3pN_example_4-6sec_Atto647N_cropped								0.80556	0.35088	0.78378	0	0.15761	0.26513	0.76316	0		0.84043	0.76642	0.12762	0.96732	0.98831	0.11739		0.725	7.87195	0.87879	9.94118	0.725	12.6463	0.70732	1.96429	0.80556	5.54054	0.74359	2.975	0.725	5.75	0.76316	3.48718	0.82857	5.24306	0.80556	11.8919
														0.83333	0.24005	0.81081	0	0.16304	0.23399	0.78947	0		0.83511	0.76899	0.12722	0.96623	0.98531	0.11713		0.75	9.12195	0.90909	9.94118	0.75	17.6463	0.73171	5.21429	0.83333	3.79054	0.76923	4.975	0.75	9	0.78947	2.23718	0.85714	9.74306	0.83333	10.1419
						1B_3pN_example_4-6sec_PICH_cropped								0.86111	0.17672	0.83784	0	0.16848	0.2116	0.81579	0		0.82979	0.76604	0.12616	0.96514	0.98231	0.1169		0.775	11.372	0.93939	7.44118	0.775	14.3963	0.7561	6.21429	0.86111	2.79054	0.79487	3.225	0.775	9	0.81579	3.48718	0.88571	9.74306	0.86111	7.64189
														0.88889	0.25588	0.86486	0	0.17391	0.18872	0.84211	0.12773		0.82447	0.76141	0.12515	0.96405	0.97927	0.1167		0.8	21.6219	0.9697	8.19118	0.8	15.6463	0.78049	4.96429	0.88889	4.04054	0.82051	5.225	0.8	4	0.84211	2.98718	0.91429	9.74306	0.88889	6.14189
						1B_3pN_example_4-6sec_merge_cropped								0.91667	0.0659	0.89189	0.02168	0.17935	0.16583	0.86842	0		0.81915	0.76881	0.12591	0.96296	0.9762	0.11655		0.825	12.872	1	14.1912	0.825	8.39634	0.80488	1.46429	0.91667	1.04054	0.84615	4.225	0.825	4.75	0.86842	3.48718	0.94286	10.9931	0.91667	2.39189
														0.94444	0.38254	0.91892	0	0.18478	0.14294	0.89474	0.12876		0.81383	0.7814	0.13216	0.96187	0.97312	0.11644		0.85	12.622			0.85	5.89634	0.82927	5.71429	0.94444	6.04054	0.87179	6.725	0.85	5.5	0.89474	4.98718	0.97143	9.74306	0.94444	2.14189
						1B_3pN_example_Atto647N_uncropped								0.97222	0.4617	0.94595	0	0.19022	0.12224	0.92105	0		0.80851	0.79184	0.13995	0.96078	0.97004	0.11637		0.875	8.37195			0.875	9.14634	0.85366	7.21429	0.97222	7.29054	0.89744	8.725	0.875	8.5	0.92105	2.48718	1	12.4931	0.97222	1.39189
														1	0.5092	0.97297	0.00989	0.19565	0.11327	0.94737	0.08619		0.80319	0.80396	0.14747	0.95969	0.96697	0.11634		0.9	2.62195			0.9	11.1463	0.87805	11.4643	1	8.04054	0.92308	7.725	0.9	4.75	0.94737	3.23718			1	4.14189
																1	0.02168	0.20109	0.11254	0.97368	0		0.79787	0.81203	0.15108	0.95861	0.96389	0.11636		0.925	2.37195			0.925	3.89634	0.90244	13.7143			0.94872	2.475	0.925	5.25	0.97368	6.48718
																		0.20652	0.11182	1	0.17238		0.79255	0.80992	0.15123	0.95752	0.96082	0.11642		0.95	2.62195			0.95	5.14634	0.92683	13.9643			0.97436	9.225	0.95	0.75	1	3.98718
																		0.21196	0.1111				0.78723	0.80654	0.15079	0.95643	0.95774	0.11652		0.975	6.62195			0.975	7.39634	0.95122	11.7143			1	3.975	0.975	2.25
																		0.21739	0.11163				0.78191	0.78419	0.14123	0.95534	0.95466	0.11667		1	3.62195			1	8.89634	0.97561	11.2143					1	4.25
						1B_3pN_example_PICH_uncropped												0.22283	0.12014				0.7766	0.76035	0.1331	0.95425	0.95159	0.11686								1	7.96429
																		0.22826	0.15647				0.77128	0.75228	0.12675	0.95316	0.9485	0.1171
																		0.2337	0.19279				0.76596	0.74826	0.12242	0.95207	0.9454	0.11737		Norm. length	= Normalized DNA end-to-end length
																		0.23913	0.22912				0.76064	0.74571	0.11969	0.95098	0.94228	0.11768		Fluo. intens.	= Fluorescence intensity (A.U.)
																		0.24457	0.26791				0.75532	0.75359	0.12065	0.94989	0.93911	0.11802
																		0.25	0.31436				0.75	0.77075	0.12624	0.9488	0.93603	0.11841
						1B_3pN_example_merge_uncropped												0.25543	0.31316				0.74468	0.76365	0.12962	0.94771	0.93316	0.11881
																		0.26087	0.31196				0.73936	0.76259	0.13242	0.94662	0.92901	0.11886
																		0.2663	0.31076				0.73404	0.76555	0.13485	0.94553	0.92346	0.11845
																		0.27174	0.31118				0.72872	0.76929	0.13832	0.94444	0.91881	0.11794
																		0.27717	0.31598				0.7234	0.76789	0.13977	0.94336	0.91566	0.11731
																		0.28261	0.32997				0.71809	0.77481	0.14048	0.94227	0.91329	0.11668
																		0.28804	0.34511				0.71277	0.78365	0.14208	0.94118	0.91064	0.11607
																		0.29348	0.36025				0.70745	0.78872	0.14341	0.94009	0.90794	0.11554
																		0.29891	0.35852				0.70213	0.7877	0.14388	0.939	0.90536	0.11508
																		0.30435	0.31694				0.69681	0.79184	0.14466	0.93791	0.90281	0.11469
																		0.30978	0.29218				0.69149	0.79301	0.1434	0.93682	0.90028	0.1144
																		0.31522	0.27223				0.68617	0.78538	0.14227	0.93573	0.89776	0.11422
																		0.32065	0.25227				0.68085	0.77332	0.14176	0.93464	0.89527	0.11416
																		0.32609	0.2395				0.67553	0.76078	0.1403	0.93355	0.89292	0.11425
																		0.33152	0.24169				0.67021	0.74208	0.13565	0.93246	0.89057	0.11445
																		0.33696	0.22078				0.66489	0.72357	0.13072	0.93137	0.88822	0.11477
																		0.34239	0.18833				0.65957	0.70608	0.12473	0.93028	0.88587	0.11521
																		0.34783	0.15589				0.65426	0.69142	0.11902	0.92919	0.88352	0.11576
																		0.35326	0.14622				0.64894	0.68073	0.11415	0.9281	0.88117	0.11641
																		0.3587	0.17862				0.64362	0.6766	0.10963	0.92702	0.87886	0.11718
																		0.36413	0.22805				0.6383	0.66855	0.10499	0.92593	0.87685	0.11802
																		0.36957	0.2911				0.63298	0.65921	0.10363	0.92484	0.87507	0.11895
																		0.375	0.35415				0.62766	0.64925	0.10186	0.92375	0.87331	0.11998
																		0.38043	0.40305				0.62234	0.63145	0.09801	0.92266	0.87165	0.12111
																		0.38587	0.42872				0.61702	0.60744	0.09289	0.92157	0.87089	0.12213
																		0.3913	0.44985				0.6117	0.5867	0.08886	0.92048	0.87018	0.12312
																		0.39674	0.46531				0.60638	0.5744	0.08613	0.91939	0.86948	0.12394
																		0.40217	0.48077				0.60106	0.54806	0.08132	0.9183	0.86878	0.12479
																		0.40761	0.49539				0.59574	0.51865	0.07689	0.91721	0.86854	0.12536
																		0.41304	0.50876				0.59043	0.48907	0.07344	0.91612	0.86843	0.12587
																		0.41848	0.53469				0.58511	0.4581	0.07034	0.91503	0.86452	0.12524
																		0.42391	0.58576				0.57979	0.4296	0.06727	0.91394	0.86057	0.12456
																		0.42935	0.63683				0.57447	0.41341	0.06533	0.91285	0.8565	0.12391
																		0.43478	0.71493				0.56915	0.41092	0.06312	0.91176	0.85185	0.12321
																		0.44022	0.82852				0.56383	0.40716	0.06197	0.91068	0.8476	0.12255
																		0.44565	0.92517				0.55851	0.40651	0.06212	0.90959	0.84333	0.1218
																		0.45109	0.96259				0.55319	0.40803	0.06349	0.9085	0.83911	0.12109
																		0.45652	1				0.54787	0.40888	0.06058	0.90741	0.83488	0.12047
																		0.46196	0.98564				0.54255	0.40376	0.05665	0.90632	0.83065	0.11992
																		0.46739	0.91036				0.53723	0.39526	0.05385	0.90523	0.82642	0.11944
																		0.47283	0.84235				0.53191	0.38536	0.05258	0.90414	0.82212	0.119
																		0.47826	0.83251				0.5266	0.37404	0.05311	0.90305	0.81782	0.11864
																		0.4837	0.82268				0.52128	0.35479	0.05395	0.90196	0.81352	0.11837
																		0.48913	0.8319				0.51596	0.33387	0.05571	0.90087	0.80893	0.11807
																		0.49457	0.86124				0.51064	0.31295	0.05875	0.89978	0.80434	0.11785
																		0.5	0.89058				0.50532	0.29203	0.06288	0.89869	0.79992	0.1177
																		0.50543	0.89247				0.5	0.27111	0.06791	0.8976	0.79556	0.11764
																		0.51087	0.89435							0.89651	0.7913	0.1176
																		0.5163	0.89693							0.89542	0.78732	0.11757
																		0.52174	0.90018							0.89434	0.78331	0.11762
																		0.52717	0.90342							0.89325	0.78073	0.11781
																		0.53261	0.91314							0.89216	0.77845	0.11808
																		0.53804	0.92366							0.89107	0.77635	0.1184
																		0.54348	0.89988							0.88998	0.77476	0.11874
																		0.54891	0.84695							0.88889	0.77317	0.11915
																		0.55435	0.79402							0.8878	0.77215	0.11975
																		0.55978	0.74479							0.88671	0.77158	0.12057
																		0.56522	0.69662							0.88562	0.77102	0.12143
																		0.57065	0.6657							0.88453	0.77062	0.12238
																		0.57609	0.64793							0.88344	0.77021	0.12339
																		0.58152	0.63016							0.88235	0.76998	0.12444
																		0.58696	0.58405							0.88126	0.76951	0.12528
																		0.59239	0.52378							0.88017	0.76791	0.12579
																		0.59783	0.49067							0.87908	0.76624	0.12636
																		0.60326	0.47608							0.878	0.76457	0.12699
																		0.6087	0.46149							0.87691	0.76259	0.12764
																		0.61413	0.46858							0.87582	0.76032	0.12831
																		0.61957	0.49302							0.87473	0.75792	0.129
																		0.625	0.51032							0.87364	0.75551	0.12975
																		0.63043	0.52327							0.87255	0.75307	0.13055
																		0.63587	0.53622							0.87146	0.74999	0.13134
																		0.6413	0.53893							0.87037	0.74697	0.1322
																		0.64674	0.52885							0.86928	0.74396	0.13312
																		0.65217	0.50333							0.86819	0.7409	0.13409
																		0.65761	0.46945							0.8671	0.73816	0.13499
																		0.66304	0.43557							0.86601	0.73565	0.13587
																		0.66848	0.40763							0.86492	0.73289	0.13664
																		0.67391	0.39154							0.86383	0.73019	0.13741
																		0.67935	0.39581							0.86275	0.72768	0.13812
																		0.68478	0.40984							0.86166	0.7263	0.13881
																		0.69022	0.42388							0.86057	0.72538	0.13953
																		0.69565	0.44227							0.85948	0.7231	0.13962
																		0.70109	0.4759							0.85839	0.72077	0.13956
																		0.70652	0.50084							0.8573	0.71921	0.13946
																		0.71196	0.52209							0.85621	0.71776	0.13942
																		0.71739	0.54335							0.85512	0.71634	0.13945
																		0.72283	0.56399							0.85403	0.71497	0.13947
																		0.72826	0.57977							0.85294	0.71366	0.1395
																		0.7337	0.62816							0.85185	0.71287	0.13954
																		0.73913	0.68863							0.85076	0.71154	0.13942
																		0.74457	0.7491							0.84967	0.71026	0.13936
																		0.75	0.80957							0.84858	0.70899	0.13936
																		0.75543	0.83889							0.84749	0.70818	0.13942
																		0.76087	0.8451							0.84641	0.7078	0.13955
																		0.7663	0.84389							0.84532	0.70724	0.1397
																		0.77174	0.84267							0.84423	0.70717	0.13988
																		0.77717	0.84146							0.84314	0.70711	0.14013
																		0.78261	0.85737							0.84205	0.70702	0.14043
																		0.78804	0.82965							0.84096	0.70676	0.14073
																		0.79348	0.7893							0.83987	0.70627	0.14101
																		0.79891	0.74894							0.83878	0.70595	0.14135
																		0.80435	0.70859							0.83769	0.70561	0.14172
																		0.80978	0.66063							0.8366	0.70506	0.14194
																		0.81522	0.65919							0.83551	0.70424	0.14188
																		0.82065	0.66911							0.83442	0.70337	0.14184
																		0.82609	0.67903							0.83333	0.70251	0.14184
																		0.83152	0.68895							0.83224	0.70153	0.14182
																		0.83696	0.68017							0.83115	0.69991	0.1413
																		0.84239	0.61997							0.83007	0.69814	0.14064
																		0.84783	0.55162							0.82898	0.69629	0.14002
																		0.85326	0.48327							0.82789	0.69444	0.13944
																		0.8587	0.41492							0.8268	0.69256	0.1389
																		0.86413	0.35909							0.82571	0.69019	0.13812
																		0.86957	0.31511							0.82462	0.6877	0.13738
																		0.875	0.27141							0.82353	0.68492	0.13665
																		0.88043	0.22772							0.82244	0.68173	0.13587
																		0.88587	0.18403							0.82135	0.67979	0.13518
																		0.8913	0.13953							0.82026	0.67784	0.13453
																		0.89674	0.12668							0.81917	0.67531	0.1338
																		0.90217	0.11778							0.81808	0.67175	0.13297
																		0.90761	0.10888							0.81699	0.66819	0.13216
																		0.91304	0.09998							0.8159	0.66466	0.13139
																		0.91848	0.09607							0.81481	0.66125	0.13068
																		0.92391	0.13035							0.81373	0.65802	0.13002
																		0.92935	0.16712							0.81264	0.65464	0.12943
																		0.93478	0.20389							0.81155	0.65125	0.12887
																		0.94022	0.24067							0.81046	0.64787	0.12835
																		0.94565	0.27679							0.80937	0.64491	0.12798
																		0.95109	0.28179							0.80828	0.64263	0.12778
																		0.95652	0.28515							0.80719	0.64035	0.12763
																		0.96196	0.2885							0.8061	0.63807	0.12752
																		0.96739	0.29185							0.80501	0.63583	0.12744
																		0.97283	0.2976							0.80392	0.63358	0.12723
																		0.97826	0.31408							0.80283	0.63096	0.12679
																		0.9837	0.33034							0.80174	0.62834	0.12639
																		0.98913	0.34659							0.80065	0.62572	0.12602
																		0.99457	0.36284							0.79956	0.6231	0.12569
																		1	0.37909							0.79847	0.62087	0.12539
																										0.79739	0.61946	0.12507
																										0.7963	0.61806	0.1248
																										0.79521	0.61666	0.12457
																										0.79412	0.61526	0.12438
																										0.79303	0.61447	0.1242
																										0.79194	0.61378	0.124
																										0.79085	0.61307	0.12384
																										0.78976	0.61237	0.12372
																										0.78867	0.61166	0.12363
																										0.78758	0.61136	0.12348
																										0.78649	0.61105	0.12328
																										0.7854	0.61074	0.12311
																										0.78431	0.61043	0.12298
																										0.78322	0.61013	0.12288
																										0.78214	0.61061	0.12252
																										0.78105	0.61089	0.12186
																										0.77996	0.61118	0.12125
																										0.77887	0.61145	0.12068
																										0.77778	0.61171	0.12016
																										0.77669	0.61224	0.11973
																										0.7756	0.61336	0.11935
																										0.77451	0.61454	0.11903
																										0.77342	0.61541	0.11878
																										0.77233	0.61619	0.11857
																										0.77124	0.61647	0.11838
																										0.77015	0.61681	0.11821
																										0.76906	0.61739	0.11811
																										0.76797	0.61783	0.11808
																										0.76688	0.61802	0.11805
																										0.7658	0.61838	0.1181
																										0.76471	0.61871	0.11823
																										0.76362	0.61904	0.11842
																										0.76253	0.61946	0.11866
																										0.76144	0.62056	0.11892
																										0.76035	0.62216	0.11925
																										0.75926	0.62369	0.11961
																										0.75817	0.62523	0.12006
																										0.75708	0.62678	0.12059
																										0.75599	0.62871	0.12109
																										0.7549	0.63073	0.12146
																										0.75381	0.63254	0.12175
																										0.75272	0.63436	0.12207
																										0.75163	0.63617	0.12247
																										0.75054	0.63808	0.12298
																										0.74946	0.64019	0.12334
																										0.74837	0.64244	0.12349
																										0.74728	0.6446	0.12351
																										0.74619	0.64711	0.1236
																										0.7451	0.64973	0.12375
																										0.74401	0.65235	0.12396
																										0.74292	0.6549	0.12421
																										0.74183	0.6572	0.12413
																										0.74074	0.66018	0.12414
																										0.73965	0.6628	0.12412
																										0.73856	0.6655	0.12416
																										0.73747	0.66822	0.12427
																										0.73638	0.67099	0.12446
																										0.73529	0.67364	0.1247
																										0.7342	0.67543	0.12476
																										0.73312	0.67749	0.12494
																										0.73203	0.67976	0.12521
																										0.73094	0.68203	0.12555
																										0.72985	0.68369	0.12591
																										0.72876	0.68382	0.12622
																										0.72767	0.68437	0.1267
																										0.72658	0.68544	0.12731
																										0.72549	0.68654	0.12798
																										0.7244	0.68746	0.12866
																										0.72331	0.68826	0.12936
																										0.72222	0.68855	0.13004
																										0.72113	0.68831	0.13067
																										0.72004	0.68795	0.13129
																										0.71895	0.68763	0.13192
																										0.71786	0.68729	0.13257
																										0.71678	0.68696	0.13325
																										0.71569	0.68608	0.13371
																										0.7146	0.68534	0.13401
																										0.71351	0.68492	0.13418
																										0.71242	0.68449	0.13436
																										0.71133	0.68414	0.13454
																										0.71024	0.68307	0.13434
																										0.70915	0.68211	0.13414
																										0.70806	0.68111	0.13383
																										0.70697	0.68009	0.13351
																										0.70588	0.67882	0.13316
																										0.70479	0.67731	0.13274
																										0.7037	0.67588	0.13234
																										0.70261	0.67281	0.13143
																										0.70153	0.66973	0.13055
																										0.70044	0.66629	0.12956
																										0.69935	0.66263	0.12851
																										0.69826	0.6589	0.12747
																										0.69717	0.65478	0.12623
																										0.69608	0.65066	0.12502
																										0.69499	0.64726	0.12385
																										0.6939	0.64432	0.12274
																										0.69281	0.64132	0.12162
																										0.69172	0.63777	0.12033
																										0.69063	0.63419	0.11903
																										0.68954	0.6306	0.1177
																										0.68845	0.62719	0.11638
																										0.68736	0.62387	0.11511
																										0.68627	0.62033	0.11384
																										0.68519	0.6166	0.11263
																										0.6841	0.61335	0.11146
																										0.68301	0.61026	0.11028
																										0.68192	0.60746	0.10918
																										0.68083	0.60479	0.10813
																										0.67974	0.60218	0.10711
																										0.67865	0.59983	0.10617
																										0.67756	0.59759	0.10529
																										0.67647	0.59505	0.10427
																										0.67538	0.59215	0.10325
																										0.67429	0.58928	0.10226
																										0.6732	0.58697	0.10138
																										0.67211	0.5849	0.10058
																										0.67102	0.58264	0.09976
																										0.66993	0.58029	0.09896
																										0.66885	0.57794	0.09816
																										0.66776	0.57511	0.09744
																										0.66667	0.57207	0.09679
																										0.66558	0.56927	0.09629
																										0.66449	0.56647	0.0958
																										0.6634	0.56365	0.09527
																										0.66231	0.56063	0.09484
																										0.66122	0.55746	0.09449
																										0.66013	0.55423	0.0942
																										0.65904	0.55143	0.09402
																										0.65795	0.54938	0.09401
																										0.65686	0.54682	0.09412
																										0.65577	0.54414	0.09428
																										0.65468	0.54138	0.09444
																										0.65359	0.53888	0.0947
																										0.65251	0.53682	0.09514
																										0.65142	0.535	0.0956
																										0.65033	0.53385	0.09611
																										0.64924	0.53343	0.09671
																										0.64815	0.53301	0.09737
																										0.64706	0.53259	0.0981
																										0.64597	0.53265	0.09878
																										0.64488	0.53338	0.09949
																										0.64379	0.5342	0.10026
																										0.6427	0.53494	0.10111
																										0.64161	0.536	0.10202
																										0.64052	0.53755	0.10288
																										0.63943	0.53948	0.1038
																										0.63834	0.54128	0.10481
																										0.63725	0.54299	0.10587
																										0.63617	0.54515	0.107
																										0.63508	0.54783	0.10811
																										0.63399	0.5505	0.10921
																										0.6329	0.55289	0.1103
																										0.63181	0.55523	0.11145
																										0.63072	0.55667	0.1123
																										0.62963	0.5576	0.11284
																										0.62854	0.55815	0.11331
																										0.62745	0.55848	0.1138
																										0.62636	0.55917	0.11431
																										0.62527	0.55925	0.11461
																										0.62418	0.55828	0.1145
																										0.62309	0.55691	0.11437
																										0.622	0.55569	0.11429
																										0.62092	0.55468	0.11424
																										0.61983	0.55374	0.11424
																										0.61874	0.55239	0.11416
																										0.61765	0.5509	0.11405
																										0.61656	0.54947	0.11399
																										0.61547	0.54804	0.11397
																										0.61438	0.54682	0.11398
																										0.61329	0.54634	0.114
																										0.6122	0.5464	0.11399
																										0.61111	0.54638	0.11403
																										0.61002	0.54633	0.1141
																										0.60893	0.54633	0.11421
																										0.60784	0.54725	0.11423
																										0.60675	0.54827	0.11421
																										0.60566	0.54929	0.11422
																										0.60458	0.55031	0.11427
																										0.60349	0.55133	0.11436
																										0.6024	0.55274	0.11437
																										0.60131	0.55409	0.11436
																										0.60022	0.55543	0.11438
																										0.59913	0.55677	0.11442
																										0.59804	0.55811	0.11449
																										0.59695	0.5604	0.11457
																										0.59586	0.56302	0.11469
																										0.59477	0.56564	0.11483
																										0.59368	0.56826	0.11499
																										0.59259	0.5709	0.11517
																										0.5915	0.57488	0.11538
																										0.59041	0.57912	0.11566
																										0.58932	0.58335	0.11597
																										0.58824	0.58758	0.11631
																										0.58715	0.59184	0.11668
																										0.58606	0.5955	0.117
																										0.58497	0.59925	0.11735
																										0.58388	0.60306	0.11773
																										0.58279	0.60688	0.11813
																										0.5817	0.61094	0.1185
																										0.58061	0.61392	0.11872
																										0.57952	0.61669	0.11896
																										0.57843	0.61948	0.11924
																										0.57734	0.62212	0.11956
																										0.57625	0.62568	0.11984
																										0.57516	0.62948	0.12015
																										0.57407	0.63322	0.12045
																										0.57298	0.63689	0.12081
																										0.5719	0.6404	0.12121
																										0.57081	0.64398	0.12164
																										0.56972	0.64809	0.1224
																										0.56863	0.65202	0.12315
																										0.56754	0.65595	0.12395
																										0.56645	0.66002	0.12479
																										0.56536	0.66449	0.12565
																										0.56427	0.66942	0.12698
																										0.56318	0.6744	0.12843
																										0.56209	0.67938	0.12995
																										0.561	0.6843	0.13142
																										0.55991	0.68928	0.13294
																										0.55882	0.69435	0.13434
																										0.55773	0.69919	0.13574
																										0.55664	0.70398	0.13719
																										0.55556	0.70822	0.13861
																										0.55447	0.7123	0.13974
																										0.55338	0.71633	0.14022
																										0.55229	0.72011	0.14064
																										0.5512	0.72354	0.14107
																										0.55011	0.72616	0.1415
																										0.54902	0.72897	0.14194
																										0.54793	0.73191	0.14241
																										0.54684	0.73495	0.14292
																										0.54575	0.73807	0.14347
																										0.54466	0.74115	0.14404
																										0.54357	0.74396	0.14463
																										0.54248	0.74481	0.14432
																										0.54139	0.74586	0.14394
																										0.54031	0.74681	0.14353
																										0.53922	0.74755	0.14311
																										0.53813	0.74814	0.14268
																										0.53704	0.74728	0.14118
																										0.53595	0.74613	0.13961
																										0.53486	0.7443	0.13801
																										0.53377	0.74247	0.13643
																										0.53268	0.74063	0.13488
																										0.53159	0.73885	0.13343
																										0.5305	0.73708	0.13199
																										0.52941	0.73534	0.13055
																										0.52832	0.73362	0.12912
																										0.52723	0.73189	0.1277
																										0.52614	0.73068	0.12702
																										0.52505	0.72946	0.12629
																										0.52397	0.72827	0.1255
																										0.52288	0.72688	0.12464
																										0.52179	0.72545	0.1238
																										0.5207	0.72402	0.12299
																										0.51961	0.72258	0.12222
																										0.51852	0.72112	0.12148
																										0.51743	0.71964	0.12077
																										0.51634	0.71816	0.1201
																										0.51525	0.71738	0.1197
																										0.51416	0.71682	0.11928
																										0.51307	0.71597	0.11886
																										0.51198	0.71475	0.11846
																										0.51089	0.71353	0.11811
																										0.5098	0.71295	0.11805
																										0.50871	0.71256	0.11803
																										0.50763	0.71216	0.11806
																										0.50654	0.71176	0.11813
																										0.50545	0.71137	0.11825
																										0.50436	0.71098	0.11842
																										0.50327	0.71059	0.11864
																										0.50218	0.71019	0.1189
																										0.50109	0.7098	0.11921
																										0.5	0.70941	0.11956
[truncated: 40 more columns]

## Sheet: Fig. 2
	Figure 2A									Figure 2B										Figure 2C (i)										Figure 2C (ii)										Figure 2D
	Distance-Time traces under a constant tension of 10 pN in the absence of PICH and ATP, shown in Figure 2A									Distance-Time traces under a constant tension of 10 pN in the presence of 25 nM PICH and 2 mM ATP, shown in Figure 2B										Force-Distance traces of 10 minutes at constant force, followed by stretching, in absence of PICH and ATP, shown in Figure 2C (i)										Force-Distance traces of 10 minutes at constant force, followed by stretching, in presence of 25 nM PICH and 2 mM ATP, shown in Figure 2C (ii)										Nucleosome unwrapping events within 10 minutes of constant force, shown in Figure 2D
	Time (min)	DNA end-to-end length (µm)								Time (min)	DNA end-to-end length (µm)									Force of 5 pN during 10 minute constant force measurement		Force of 10 pN during 10 minute constant force measurement		Force of 15 pN during 10 minute constant force measurement			Construct where all nucleosomes had previously unwrapped (for comparison)			Force of 5 pN during 10 minute constant force measurement		Force of 10 pN during 10 minute constant force measurement		Force of 15 pN during 10 minute constant force measurement			Construct where all nucleosomes had previously unwrapped (for comparison)			No PICH or ATP
	0	3.21563								0.000316667	3.18179									DNA end-to-end length (µm)	Force (pN)	DNA end-to-end length (µm)	Force (pN)	DNA end-to-end length (µm)	Force (pN)		DNA end-to-end length (µm)	Force (pN)		DNA end-to-end length (µm)	Force (pN)	DNA end-to-end length (µm)	Force (pN)	DNA end-to-end length (µm)	Force (pN)		DNA end-to-end length (µm)	Force (pN)		Force	Number of nucleosomes that unwrapped	Number of nucleosomes that stayed wrapped	Fraction unwrapped	95% CI lower bound	95% CI upper bound
	0.000333333	3.21608								0.00065	3.18211									1.94325	0.39141	2.01301	0.33081	2.00032	-0.49432		2.77686	0.15931		2.52986	0.07237	1.98222	0.37235	1.98358	-0.08167		2.77686	0.15931		3	3	75	0.0384615	0.008	0.1083
	0.000683333	3.2126								0.001	3.18062									1.94493	0.42194	2.0134	0.13319	1.99661	-0.4189		2.7763	0.1638		2.61806	0.38051	1.98639	0.43211	2.06547	-0.0073		2.7763	0.1638		5	7	45	0.134615	0.0559	0.2579
	0.00102	3.21881								0.00132	3.18036									1.94788	0.33796	2.0555	0.48354	2.0561	-0.3975		2.77911	0.15762		2.70353	0.63758	2.06424	0.36327	2.14655	-0.16227		2.77911	0.15762		7.5	13	50	0.206349	0.1147	0.327
	0.00135	3.2122								0.00167	3.18285									2.02312	0.19959	2.1228	0.61246	2.13765	-0.26477		2.77848	0.28817		2.78489	1.07079	2.13321	0.5561	2.23341	0.00198		2.77848	0.28817		10	49	46	0.515789	0.4164	0.6239
	0.00167	3.20987								0.00202	3.18629									2.09908	0.18769	2.18756	0.47605	2.21695	-0.37709		2.7812	0.30869		2.86643	1.61796	2.22038	0.46125	2.3212	0.07704		2.7812	0.30869		12.5	41	3	0.931818	0.8134	0.9857
	0.00202	3.21486								0.00233	3.18311									2.16705	0.30077	2.26057	0.15561	2.30416	-0.2093		2.78134	0.20634		2.93092	2.24936	2.29906	0.46276	2.39637	0.18177		2.78134	0.20634		15	87	0	1	0.9589	1
	0.00235	3.21731								0.00265	3.18125									2.2292	0.5021	2.33521	0.1682	2.38454	-0.19887		2.78047	0.24552		2.99317	2.86289	2.38266	0.54282	2.47357	-0.13184		2.78047	0.24552
	0.00267	3.21221								0.00298	3.17841									2.30506	0.28913	2.40252	0.36485	2.4653	-0.07071		2.7849	0.35124		3.06084	3.84106	2.4637	0.62865	2.54737	0.02454		2.7849	0.35124
	0.003	3.21131								0.00332	3.18077									2.37881	0.27695	2.46968	0.54993	2.54623	-0.08741		2.78357	0.2341		3.09998	4.50296	2.54379	0.62575	2.62987	-0.15871		2.78357	0.2341		25 nM PICH and 2 mM ATP
	0.00333	3.21905								0.00365	3.17915									2.44688	0.459	2.54126	0.2427	2.62708	-0.11841		2.78558	0.28705		3.11858	5.22356	2.63196	0.93103	2.7078	0.21811		2.78558	0.28705		Force	Number of nucleosomes that unwrapped	Number of nucleosomes that stayed wrapped	Fraction unwrapped	95% CI lower bound	95% CI upper bound
	0.00367	3.21409								0.00398	3.18576									2.51908	0.49291	2.61602	0.38524	2.71313	0.30968		2.78762	0.2812		3.11633	5.11015	2.70961	0.95815	2.78652	0.27045		2.78762	0.2812		3	21	53	0.283784	0.185	0.4005
	0.004	3.2149								0.00432	3.18941									2.59116	0.53484	2.67792	0.79326	2.79006	0.77262		2.78943	0.16505		3.11668	5.04597	2.79219	1.32872	2.86735	0.73443		2.78943	0.16505		5	16	12	0.571429	0.3718	0.7554
	0.00437	3.21681								0.00463	3.18987									2.66233	0.60387	2.75051	0.90035	2.87016	1.37837		2.78875	0.11987		3.11844	5.04728	2.87227	2.15424	2.95602	1.41203		2.78875	0.11987		7.5	59	6	0.907692	0.8098	0.9654
	0.00467	3.21293								0.00498	3.18559									2.73421	0.9878	2.81922	1.43668	2.94632	1.78829		2.79143	0.27806		3.11758	5.08877	2.94903	2.58702	3.03453	2.3202		2.79143	0.27806		10	105	0	1	0.9658	1
	0.00502	3.21812								0.00532	3.19094									2.80914	1.05718	2.88814	1.90898	3.02708	2.95989		2.79238	0.29091		3.11469	5.02294	3.02617	3.58749	3.10197	4.66388		2.79238	0.29091		12.5	67	0	1	0.9464	1
	0.00535	3.22124								0.00563	3.19877									2.8751	1.52083	2.95441	2.44049	3.09834	5.33779		2.7907	0.29425		3.11276	5.09828	3.09503	5.27005	3.16101	7.39345		2.7907	0.29425		15	85	0	1	0.9575	1
	0.00568	3.2177								0.00597	3.21563									2.93549	2.14262	3.02381	3.40913	3.15669	8.69322		2.79163	0.23173		3.11019	5.01678	3.15276	7.50337	3.20441	10.2001		2.79163	0.23173
	0.00603	3.21839								0.00632	3.21588									3.00583	2.92903	3.09194	5.246	3.17555	10.6063		2.79434	0.19902		3.10649	4.84914	3.16914	8.28901	3.21246	11.6328		2.79434	0.19902
	0.00632	3.22074								0.00663	3.2078									3.06573	4.01567	3.14404	7.28972	3.1856	11.7143		2.79726	0.08945		3.11529	4.94942	3.17668	9.08124	3.22188	12.6918		2.79726	0.08945		100 nM PICH and 2 mM AMP-PNP
	0.00665	3.22074								0.007	3.21023									3.10052	5.06692	3.16775	8.27528	3.19855	13.093		2.79726	0.2285		3.12045	5.11437	3.17959	9.12213	3.22818	13.3197		2.79726	0.2285		Force	Number of nucleosomes that unwrapped	Number of nucleosomes that stayed wrapped	Fraction unwrapped	95% CI lower bound	95% CI upper bound
	0.007	3.22026								0.00732	3.21215									3.10686	4.98492	3.18186	9.09616	3.20221	13.6171		2.7969	0.18897		3.11904	4.97731	3.18683	9.42672	3.2323	13.9665		2.7969	0.18897		10	34	31	0.523077	0.3954	0.6485
	0.00733	3.22295								0.00765	3.2078									3.10888	5.36248	3.18118	9.31061	3.20566	14.0762		2.79914	0.3001		3.11493	5.0917	3.18895	9.77423	3.23716	14.2524		2.79914	0.3001
	0.00767	3.229								0.00802	3.20874									3.09975	4.96069	3.18808	9.56862	3.20513	14.1532		2.79934	0.25139		3.11116	4.98521	3.19511	9.83014	3.23885	14.5209		2.79934	0.25139
	0.008	3.22578								0.00833	3.21063									3.0991	4.92679	3.19193	9.74263	3.21145	14.6879		2.80093	0.30237		3.11665	4.82889	3.19713	9.84844	3.24038	14.6089		2.80093	0.30237
	0.00833	3.22591								0.00867	3.20947									3.10198	5.04215	3.18753	9.8381	3.20894	14.5146		2.80252	0.30522		3.12123	5.04167	3.19477	9.92453	3.24369	14.7179		2.80252	0.30522
	0.00867	3.2308								0.009	3.20718									3.10399	4.984	3.1861	9.81189	3.21175	14.8104		2.80099	0.31498		3.12192	4.95344	3.1963	9.88125	3.24186	14.9225		2.80099	0.31498
	0.009	3.22298								0.00933	3.20408									3.10511	5.08575	3.18781	9.97739	3.21235	14.7543		2.80449	0.26886		3.12162	4.97635	3.19938	10.0043	3.24388	14.9212		2.80449	0.26886
	0.00933	3.2238								0.00967	3.21363									3.10254	5.05599	3.18417	9.7249	3.2114	14.9594		2.80529	0.36831		3.12182	5.15352	3.19741	10.0147	3.24157	14.7634		2.80529	0.36831
	0.00967	3.228								0.00998	3.21237									3.09982	4.94629	3.19204	10.1016	3.21158	14.8798		2.80938	0.31225		3.11237	5.02489	3.19264	9.86824	3.241	15.005		2.80938	0.31225
	0.01002	3.22513								0.01033	3.21563									3.10547	4.89279	3.1878	9.95887	3.21432	15.0887		2.80673	0.17746		3.11683	5.04619	3.19859	10.0815	3.24173	14.9999		2.80673	0.17746
	0.01035	3.22835								0.01067	3.20998									3.10601	4.93128	3.18418	9.85769	3.21082	14.9262		2.80816	0.22524		3.1118	4.9669	3.19321	9.83904	3.24178	14.9712		2.80816	0.22524
	0.01068	3.22297								0.011	3.21181									3.11022	5.08858	3.18364	9.82767	3.20826	14.8812		2.80975	0.32498		3.11453	4.83155	3.19421	10.1189	3.24376	14.889		2.80975	0.32498
	0.01102	3.22657								0.01135	3.21073									3.10602	5.0671	3.18501	10.0435	3.21136	14.9597		2.80986	0.31685		3.12248	5.08503	3.19632	9.90166	3.24488	15.1625		2.80986	0.31685
	0.01133	3.2264								0.01167	3.21104									3.10305	4.86478	3.18781	9.89935	3.22087	14.4794		2.81303	0.28183		3.1163	4.96586	3.20189	10.0813	3.24368	14.9634		2.81303	0.28183
	0.01167	3.2236								0.01198	3.20936									3.10824	5.07368	3.19004	10.0669	3.23828	15.2512		2.8123	0.44999		3.12066	5.11028	3.19304	10.0107	3.23912	15.0024		2.8123	0.44999
	0.01202	3.22623								0.01233	3.21137									3.10744	5.17319	3.18936	10.0382	3.23855	14.3519		2.81403	0.24534		3.11604	4.90176	3.1933	9.83427	3.24236	14.9396		2.81403	0.24534
	0.01235	3.229								0.01268	3.20931									3.10023	5.04886	3.18846	9.98021	3.26502	15.4638		2.81417	0.28855		3.11911	4.96872	3.19735	10.0838	3.24055	14.9519		2.81417	0.28855
	0.01268	3.22738								0.013	3.21064									3.09868	4.81142	3.19004	10.0179	3.25987	15.1686		2.81733	0.13208		3.12262	5.11368	3.19165	9.95929	3.24385	15.0169		2.81733	0.13208
	0.01302	3.25256								0.01332	3.214									3.09971	4.8863	3.19071	10.083	3.25967	15.0511		2.81728	0.26994		3.11544	5.0614	3.19853	10.109	3.24478	15.0925		2.81728	0.26994
	0.01333	3.24686								0.01365	3.21082									3.1082	5.06039	3.18524	9.96782	3.26209	15.028		2.81737	0.29919		3.11923	4.86976	3.19528	9.98879	3.24157	14.9172		2.81737	0.29919
	0.01367	3.24811								0.014	3.21349									3.10374	4.89742	3.1879	10.0535	3.2623	15.2582		2.81786	0.34305		3.11914	5.18174	3.19454	9.83178	3.24722	15.1288		2.81786	0.34305
	0.01402	3.24945								0.01433	3.21744									3.1072	5.07049	3.18517	9.9073	3.25847	14.9533		2.82024	0.35142		3.1154	5.01782	3.1969	10.2079	3.24627	14.9758		2.82024	0.35142
	0.01435	3.25013								0.01468	3.20906									3.10444	5.02191	3.18555	9.96649	3.25646	15.0742		2.81954	0.19326		3.11885	4.97464	3.18844	9.86377	3.24619	14.996		2.81954	0.19326
	0.01467	3.24849								0.015	3.21324									3.10738	4.94226	3.18558	10.0512	3.25978	15.0973		2.82031	0.32955		3.11113	4.90923	3.19623	10.1452	3.24515	14.967		2.82031	0.32955
	0.015	3.25128								0.01533	3.20783									3.10499	5.06646	3.1853	10.0232	3.25762	14.7044		2.82313	0.31793		3.11505	4.99502	3.19178	9.81584	3.24099	14.8698		2.82313	0.31793
	0.01533	3.25093								0.01567	3.21066									3.10188	4.91728	3.18498	9.9817	3.26172	14.9729		2.82305	0.25394		3.11861	4.90965	3.19658	10.1327	3.24538	15.107		2.82305	0.25394
	0.01567	3.24738								0.01598	3.21425									3.10232	4.98594	3.18785	10.0786	3.267	15.3362		2.824	0.10822		3.11746	5.20535	3.1927	9.87182	3.24547	15.0573		2.824	0.10822
	0.01602	3.25001								0.01633	3.21123									3.10477	5.00671	3.18858	9.86111	3.26109	14.8475		2.82516	0.30439		3.10977	4.80605	3.19963	9.88503	3.24307	14.8782		2.82516	0.30439
	0.01637	3.24867								0.01667	3.21615									3.10561	4.98889	3.18833	10.0724	3.26318	15.1251		2.82707	0.33209		3.11326	4.93188	3.19828	10.1539	3.24568	15.0774		2.82707	0.33209
	0.0167	3.25243								0.01702	3.20922									3.10333	4.97552	3.18619	10.0272	3.26156	14.9965		2.82756	0.44141		3.11705	4.9835	3.19743	10.1839	3.24695	14.908		2.82756	0.44141
	0.01703	3.2479								0.01737	3.21233									3.1067	5.03822	3.19021	9.94139	3.26199	15.0157		2.82774	0.29805		3.12185	5.15103	3.19308	9.8799	3.2458	14.9496		2.82774	0.29805
	0.01737	3.24756								0.01768	3.20658									3.10225	5.05174	3.19362	10.1027	3.2606	14.9832		2.83184	0.25831		3.11703	5.13295	3.19658	9.9977	3.24772	15.0146		2.83184	0.25831
	0.01768	3.24752								0.018	3.21069									3.1046	4.97188	3.18732	9.98873	3.26286	14.4308		2.83056	0.39029		3.11502	4.89199	3.19226	9.87433	3.24642	15.1635		2.83056	0.39029
	0.01802	3.24854								0.01833	3.21337									3.1038	4.98899	3.18946	10.1996	3.28501	15.1647		2.83003	0.28213		3.11575	5.09785	3.19741	9.95018	3.24385	14.8856		2.83003	0.28213
	0.01835	3.24839								0.01868	3.20836									3.10463	4.96363	3.1909	9.91842	3.28705	15.1032		2.83239	0.25982		3.11518	4.92002	3.19967	10.0447	3.24662	15.021		2.83239	0.25982
	0.01868	3.24607								0.01902	3.21297									3.10457	4.9774	3.19272	10.0051	3.28437	15.2182		2.83382	0.28345		3.11217	4.90565	3.1936	9.93085	3.24064	14.8867		2.83382	0.28345
	0.01902	3.2497								0.01937	3.21274									3.11042	5.01444	3.18961	9.90937	3.28706	15.1447		2.83585	0.39226		3.11355	4.97855	3.2	9.9488	3.24712	15.0997		2.83585	0.39226
	0.01937	3.24872								0.0197	3.21443									3.10624	5.05642	3.1903	10.1485	3.28568	14.9831		2.83354	0.354		3.11852	5.0763	3.20259	10.161	3.24583	15.0344		2.83354	0.354
	0.0197	3.24577								0.02002	3.2093									3.10555	4.98902	3.18618	9.95882	3.28408	15.0551		2.8374	0.32656		3.11601	4.89003	3.19881	10.0936	3.24332	14.8484		2.8374	0.32656
	0.02003	3.24511								0.02035	3.21056									3.10752	5.17943	3.18947	9.88337	3.28548	14.9806		2.83639	0.43647		3.12098	4.91068	3.19481	9.98516	3.24689	15.205		2.83639	0.43647
	0.02035	3.25055								0.02068	3.20905									3.10482	4.95328	3.19249	10.266	3.28677	14.9343		2.83863	0.42399		3.12046	5.05844	3.19498	9.90751	3.24434	14.9231		2.83863	0.42399
	0.02068	3.24688								0.021	3.20995									3.10371	4.92693	3.18811	9.91326	3.28527	15.073		2.8382	0.38181		3.11597	5.13992	3.20068	10.1529	3.24752	15.0579		2.8382	0.38181
	0.02102	3.24718								0.02133	3.21034									3.10404	4.95501	3.19258	10.161	3.2872	15.1277		2.83917	0.37606		3.11948	5.18207	3.19225	9.74508	3.24614	15.0055		2.83917	0.37606
	0.02137	3.24697								0.02168	3.20959									3.10031	4.83297	3.1865	9.85805	3.28642	14.9171		2.84179	0.41872		3.11208	4.77341	3.19646	9.96279	3.2451	15.0153		2.84179	0.41872
	0.0217	3.25084								0.02202	3.21304									3.10401	4.94461	3.18979	9.95192	3.28695	15.1441		2.84175	0.32201		3.11812	4.90712	3.19457	9.99817	3.24598	14.9337		2.84175	0.32201
	0.02202	3.24819								0.02235	3.21174									3.10027	5.019	3.18791	10.0682	3.28437	14.875		2.84245	0.37757		3.12426	5.102	3.19449	9.99955	3.24426	15.1038		2.84245	0.37757
	0.02237	3.24997								0.02268	3.21635									3.10649	5.01703	3.19041	10.2246	3.28861	14.907		2.84345	0.37128		3.1207	5.14916	3.19797	10.0844	3.24663	14.9898		2.84345	0.37128
	0.02268	3.24395								0.023	3.21316									3.10737	5.05566	3.18911	9.95754	3.28779	15.1074		2.84473	0.22397		3.11481	4.9612	3.19828	10.1066	3.24675	15.0517		2.84473	0.22397
	0.02303	3.24893								0.02337	3.21034									3.10373	4.92094	3.18918	10.0888	3.28711	14.951		2.84643	0.38569		3.11418	4.85253	3.19509	9.92208	3.24162	14.7912		2.84643	0.38569
	0.02337	3.24597								0.02368	3.20984									3.10509	5.14122	3.18854	10.0671	3.28628	15.0664		2.84533	0.25049		3.12089	5.06819	3.18973	10.0067	3.24542	15.0434		2.84533	0.25049
	0.0237	3.24536								0.024	3.21029									3.10624	5.13906	3.18909	10.1369	3.28521	14.8954		2.85029	0.27958		3.12	4.88606	3.19455	9.98	3.24396	14.9495		2.85029	0.27958
	0.02403	3.24758								0.02433	3.2108									3.10595	5.05906	3.18932	10.0625	3.28556	15.059		2.85116	0.30103		3.126	5.14102	3.19282	9.98614	3.24714	15.1372		2.85116	0.30103
	0.02437	3.25099								0.02467	3.21288									3.10535	4.94975	3.185	9.92591	3.28382	14.9252		2.85042	0.36897		3.12725	5.06149	3.19637	10.0233	3.2422	14.8675		2.85042	0.36897
	0.0247	3.24594								0.02502	3.20971									3.10594	4.93973	3.18423	9.88	3.28726	14.9731		2.85293	0.30494		3.12605	5.33231	3.19603	9.9928	3.2457	14.9375		2.85293	0.30494
	0.02503	3.25132								0.02535	3.20545									3.10881	5.07815	3.1915	10.1598	3.28762	15.2389		2.85337	0.51711		3.11414	4.8459	3.19439	9.90351	3.24749	15.1555		2.85337	0.51711
	0.02538	3.25102								0.02572	3.20901									3.107	5.22236	3.19163	10.1703	3.28337	14.8794		2.85724	0.27382		3.11495	4.89124	3.19742	10.0519	3.24515	15.0153		2.85724	0.27382
	0.0257	3.24746								0.02603	3.20764									3.10349	4.87691	3.18779	9.84937	3.28929	14.9553		2.85411	0.38624		3.11733	4.97907	3.19763	10.0851	3.24753	15.0608		2.85411	0.38624
	0.02603	3.24923								0.02635	3.20934									3.10859	5.16884	3.19291	10.1616	3.2871	15.0106		2.85872	0.25489		3.11872	5.00606	3.19278	9.94553	3.24551	14.9965		2.85872	0.25489
	0.02637	3.25037								0.02668	3.20609									3.10265	4.9563	3.19104	9.9997	3.28782	14.9534		2.85654	0.4342		3.11972	5.06508	3.19659	9.96454	3.24744	15.0053		2.85654	0.4342
	0.02672	3.24959								0.02702	3.20807									3.10168	4.86883	3.18909	9.92677	3.28702	15.0873		2.86083	0.23556		3.11846	5.08442	3.19703	10.1097	3.24678	15.0822		2.86083	0.23556
	0.02705	3.24848								0.02735	3.20962									3.10501	4.75539	3.19435	10.1238	3.28698	15.0768		2.86127	0.27626		3.11729	4.99885	3.19762	10.0149	3.24435	15.0577		2.86127	0.27626
	0.02738	3.24688								0.0277	3.21007									3.10993	5.19726	3.19099	10.1126	3.28484	14.8672		2.86034	0.32056		3.1099	4.991	3.19742	10.028	3.2463	14.8851		2.86034	0.32056
	0.02773	3.24355								0.02803	3.21239									3.11073	5.04922	3.19036	10.1611	3.2882	14.838		2.86256	0.292		3.11057	4.70119	3.19651	10.1869	3.24625	15.2015		2.86256	0.292
	0.02805	3.24585								0.02837	3.21288									3.10823	5.11432	3.18835	9.96547	3.28991	15.2808		2.86571	0.57042		3.12175	5.02106	3.19148	9.89417	3.24292	14.1052		2.86571	0.57042
	0.02837	3.25321								0.02872	3.21288									3.10347	4.98542	3.18935	10.0272	3.28074	14.7018		2.86411	0.37092		3.12133	5.1278	3.19297	9.9481	3.26737	14.6744		2.86411	0.37092
	0.02872	3.24831								0.02903	3.21067									3.10296	4.89515	3.18765	9.95499	3.28887	14.8672		2.86422	0.17051		3.12005	4.93994	3.19383	10.0524	3.26752	14.9153		2.86422	0.17051
	0.02903	3.24535								0.02935	3.21338									3.106	5.05905	3.19525	10.021	3.28688	15.0608		2.86717	0.38195		3.11697	5.01159	3.1934	9.92407	3.26619	14.7396		2.86717	0.38195
	0.02938	3.25081								0.02972	3.21264									3.10311	4.99039	3.19276	9.98513	3.28609	15.0646		2.86993	0.29723		3.11864	5.04913	3.19855	10.1959	3.26786	14.801		2.86993	0.29723
	0.02972	3.24894								0.03003	3.2116									3.10107	4.94961	3.18963	10.0911	3.2852	15.0716		2.86852	0.27571		3.11799	5.05138	3.18999	9.80325	3.27037	14.8996		2.86852	0.27571
	0.03003	3.24995								0.03035	3.20948									3.10072	4.85308	3.18943	10.1032	3.28349	15.0202		2.87136	0.38063		3.11381	4.96168	3.19571	10.096	3.27344	15.1915		2.87136	0.38063
	0.03037	3.24686								0.0307	3.20968									3.10681	5.04108	3.18556	10.0415	3.28297	14.9661		2.87094	0.49919		3.11983	4.94305	3.19205	10.0337	3.26925	15.0547		2.87094	0.49919
	0.0307	3.25368								0.03102	3.21137									3.10984	5.15107	3.18963	9.93402	3.28588	15.0754		2.87035	0.60541		3.1175	5.09146	3.19169	9.89991	3.26814	14.9078		2.87035	0.60541
	0.03105	3.24884								0.03135	3.21487									3.10933	5.16501	3.19184	10.1215	3.28459	14.8591		2.87289	0.60332		3.11916	5.08458	3.19242	10.0443	3.26809	14.9483		2.87289	0.60332
	0.03137	3.24614								0.0317	3.2162									3.10383	4.87926	3.18828	9.95505	3.28572	15.0184		2.87204	0.37573		3.11546	4.73315	3.19194	10.102	3.26982	15.0873		2.87204	0.37573
	0.03172	3.24967								0.03202	3.21206									3.10726	5.03735	3.18829	9.95873	3.28283	14.9237		2.87463	0.39264		3.12527	5.08501	3.18877	9.86472	3.26693	14.9723		2.87463	0.39264
	0.03203	3.25004								0.03235	3.21006									3.10737	5.04413	3.1904	10.0769	3.28482	14.9569		2.8758	0.4691		3.12022	5.22427	3.19527	10.0109	3.28034	14.379		2.8758	0.4691
	0.03237	3.25024								0.03268	3.20886									3.10482	5.10356	3.18769	9.9278	3.28391	14.8546		2.87577	0.37213		3.11798	4.75057	3.19104	10.0172	3.29656	15.2652		2.87577	0.37213
	0.0327	3.25151								0.03303	3.21188									3.1028	4.85156	3.1892	10.0498	3.28697	15.2007		2.87718	0.47901		3.12502	4.91564	3.19068	9.8677	3.29736	15.012		2.87718	0.47901
	0.03305	3.25652								0.03338	3.21473									3.10702	4.93595	3.19102	10.1434	3.28662	15.0841		2.87862	0.44479		3.12442	5.20923	3.19673	10.162	3.29509	15.082		2.87862	0.44479
	0.03338	3.25352								0.0337	3.21799									3.10798	5.0239	3.18879	10.153	3.28322	14.8707		2.87935	0.42281		3.11917	5.04017	3.19318	10.0319	3.29597	15.1604		2.87935	0.42281
	0.03372	3.24949								0.03405	3.21413									3.11065	5.17127	3.18542	9.84738	3.2836	14.9982		2.88169	0.363		3.11901	5.04228	3.1936	10.0767	3.29137	14.9545		2.88169	0.363
	0.03407	3.25357								0.03435	3.21084									3.10639	5.02715	3.1918	10.0734	3.28426	15.0579		2.88169	0.56548		3.11547	4.93817	3.19186	10.0494	3.29405	14.8918		2.88169	0.56548
	0.03438	3.24907								0.03468	3.21125									3.10346	5.10971	3.18765	10.0887	3.28363	14.7068		2.88186	0.49467		3.11793	4.9992	3.18773	9.91859	3.29668	15.1171		2.88186	0.49467
	0.03473	3.25126								0.03505	3.21136									3.1019	5.04971	3.18457	9.93638	3.28932	15.2161		2.88456	0.42648		3.11874	5.07077	3.18981	9.75548	3.29341	14.9802		2.88456	0.42648
	0.03507	3.24955								0.03537	3.21321									3.10021	4.8854	3.18661	9.96205	3.28541	15.0612		2.88447	0.46562		3.11707	4.89285	3.19479	10.1905	3.295	14.9922		2.88447	0.46562
	0.03537	3.24904								0.03568	3.21608									3.10264	4.9865	3.18804	9.99815	3.28482	14.939		2.88724	0.42607		3.12039	5.06	3.1913	9.95515	3.29363	15.0218		2.88724	0.42607
	0.0357	3.2507								0.03603	3.20872									3.10424	5.22943	3.18796	10.1245	3.28612	14.9439		2.88769	0.31661		3.118	5.03492	3.19543	9.97471	3.29365	15.1423		2.88769	0.31661
	0.03607	3.24646								0.03635	3.21119									3.10196	4.85544	3.18728	10.0558	3.28546	14.9386		2.88992	0.48742		3.11667	4.96048	3.19719	10.1733	3.29235	14.828		2.88992	0.48742
	0.03638	3.24797								0.03672	3.21687									3.10423	5.03227	3.18599	9.87118	3.28762	15.1342		2.8891	0.44043		3.11875	4.85688	3.19075	9.91695	3.29421	14.9512		2.8891	0.44043
	0.03672	3.24515								0.03702	3.21411									3.10403	4.94025	3.18912	10.0434	3.284	14.8317		2.89094	0.39342		3.12208	5.06695	3.19499	10.2102	3.29691	14.9279		2.89094	0.39342
	0.03705	3.25702								0.03735	3.2165									3.10439	5.00691	3.18416	9.97855	3.28781	14.9925		2.89124	0.33671		3.12348	4.97189	3.18873	9.81449	3.29662	15.0637		2.89124	0.33671
	0.03737	3.24945								0.0377	3.20999									3.1068	4.98336	3.18745	10.0106	3.28527	14.9835		2.89324	0.44065		3.11947	5.01509	3.1917	10.0724	3.2957	15.0191		2.89324	0.44065
	0.03772	3.2491								0.03802	3.21417									3.10426	5.14748	3.18712	10.1997	3.28708	15.1		2.89412	0.4946		3.12136	4.94362	3.18931	9.90905	3.29446	14.9379		2.89412	0.4946
	0.03803	3.24569								0.03835	3.21402									3.09932	5.00391	3.18626	9.91324	3.28515	14.7955		2.8961	0.41201		3.12095	5.13265	3.19168	10.0183	3.29967	15.2436		2.8961	0.41201
	0.03837	3.25105								0.03868	3.21054									3.10201	5.04163	3.18553	10.0539	3.28635	14.9145		2.89619	0.50356		3.12105	5.06343	3.19069	10.1839	3.29383	14.8764		2.89619	0.50356
	0.0387	3.25287								0.03905	3.2111									3.09991	4.98687	3.18659	10.0033	3.29022	15.116		2.8987	0.51133		3.11596	4.89427	3.19007	9.94316	3.28885	14.907		2.8987	0.51133
	0.03905	3.24799								0.03937	3.21111									3.099	4.92599	3.18674	10.1002	3.28831	15.1503		2.89763	0.53438		3.12166	5.07289	3.19247	9.87567	3.29292	14.9023		2.89763	0.53438
	0.03937	3.2469								0.0397	3.20829									3.10491	5.08408	3.18472	9.86879	3.28735	14.744		2.89903	0.49808		3.11703	4.84579	3.19266	10.076	3.29777	15.1279		2.89903	0.49808
	0.0397	3.25186								0.04003	3.21006									3.10489	4.94285	3.18942	10.0005	3.29047	15.0576		2.90246	0.33694		3.12191	5.04321	3.19026	9.85901	3.2965	15.138		2.90246	0.33694
	0.04003	3.25124								0.04035	3.21407									3.10796	5.13852	3.18755	10.0023	3.28857	15.1207		2.90239	0.45598		3.12181	4.9512	3.19669	10.1018	3.29271	14.7141		2.90239	0.45598
	0.04038	3.24894								0.0407	3.2104									3.10495	5.10155	3.18855	10.1094	3.28789	13.9459		2.90269	0.45747		3.11953	4.97906	3.1965	10.0224	3.29813	15.2682		2.90269	0.45747
	0.04072	3.25005								0.04102	3.20683									3.10081	4.9963	3.1854	9.96234	3.31375	14.8456		2.90275	0.5389		3.11829	5.05775	3.19436	9.95383	3.2946	14.9947		2.90275	0.5389
	0.04108	3.24813								0.04137	3.21445									3.10238	5.07735	3.18445	10.053	3.31269	14.6972		2.90639	0.38325		3.11857	4.93812	3.19413	10.0012	3.29478	15.1184		2.90639	0.38325
	0.04138	3.25153								0.04173	3.21001									3.09953	5.01339	3.18816	10.0448	3.31302	14.9751		2.90618	0.53319		3.11593	5.03079	3.19642	10.0645	3.29065	14.9033		2.90618	0.53319
	0.04172	3.25035								0.04203	3.20916									3.1024	4.94718	3.1885	9.96865	3.31086	14.779		2.9077	0.36582		3.11326	5.00453	3.19524	10.0345	3.29232	15.0955		2.9077	0.36582
	0.04205	3.25083								0.0424	3.20683									3.10056	4.88737	3.19038	10.1728	3.31491	14.9577		2.91156	0.31067		3.11068	4.84997	3.19356	10.0788	3.29032	14.8489		2.91156	0.31067
	0.0424	3.25152								0.04273	3.2067									3.10323	5.01519	3.18792	10.0095	3.31495	15.0865		2.90904	0.4414		3.11969	4.87576	3.19212	9.91792	3.29082	14.9415		2.90904	0.4414
	0.04272	3.25262								0.04303	3.20842									3.09992	5.04809	3.18832	10.1103	3.31155	14.9439		2.91293	0.38662		3.12456	5.19205	3.19346	10.0238	3.29356	14.8959		2.91293	0.38662
	0.04307	3.25134								0.04338	3.2119									3.10269	5.16265	3.18885	10.0041	3.31217	14.8384		2.91212	0.35489		3.121	5.1168	3.19013	10.0298	3.29417	15.2219		2.91212	0.35489
	0.04338	3.24646								0.04372	3.21342									3.09732	4.92687	3.1909	10.2363	3.31512	15.0091		2.91268	0.43685		3.11544	4.84004	3.19231	9.83045	3.29107	14.8667		2.91268	0.43685
	0.04372	3.25599								0.04407	3.21213									3.10101	4.95934	3.18593	9.86735	3.3148	15.0385		2.91554	0.41094		3.12324	5.0983	3.19511	10.1152	3.29548	15.0341		2.91554	0.41094
	0.04405	3.25028								0.04438	3.20628									3.10883	5.0696	3.18775	9.9221	3.31451	15.1216		2.91616	0.30804		3.12559	4.9771	3.19339	10.0543	3.2927	14.8954		2.91616	0.30804
	0.04438	3.25545								0.0447	3.21028									3.1032	5.08362	3.19154	9.83151	3.31199	14.8606		2.91668	0.41408		3.12102	5.18833	3.19063	9.82868	3.29549	15.057		2.91668	0.41408
	0.04473	3.25039								0.04505	3.20608									3.10654	5.05736	3.19675	10.2491	3.31327	15.1865		2.91856	0.39306		3.118	4.99579	3.19767	9.97938	3.29352	14.9252		2.91856	0.39306
	0.04507	3.24761								0.04537	3.2121									3.09991	5.02647	3.18996	10.0855	3.31128	15.0042		2.9193	0.45881		3.1162	4.76404	3.1967	10.1108	3.2914	14.8679		2.9193	0.45881
	0.04538	3.25056								0.0457	3.2144									3.10301	4.82362	3.18778	9.9399	3.31175	15.0536		2.92204	0.43714		3.12364	5.11316	3.19334	9.91253	3.29458	15.0589		2.92204	0.43714
	0.04572	3.25186								0.04605	3.21139									3.10251	5.21069	3.19038	10.0966	3.31315	15.1447		2.91856	0.48138		3.12286	5.0649	3.19561	10.094	3.29706	15.0703		2.91856	0.48138
	0.04605	3.25589								0.0464	3.21377									3.09742	4.90845	3.18921	9.99386	3.31333	14.944		2.9201	0.31355		3.12002	4.91617	3.19484	10.0465	3.29566	15.0411		2.9201	0.31355
	0.0464	3.24852								0.0467	3.21366									3.10176	4.84051	3.18815	9.96223	3.30944	14.6938		2.92342	0.39637		3.12068	5.0557	3.19112	10.0344	3.29525	14.9604		2.92342	0.39637
	0.04673	3.25447								0.04703	3.21542									3.10453	5.09041	3.18837	10.0393	3.31296	15.0054		2.92387	0.3572		3.11899	4.81734	3.19354	9.88144	3.29785	15.0828		2.92387	0.3572
	0.04707	3.25134								0.04738	3.21889									3.10275	5.03417	3.18839	10.0121	3.31563	15.0756		2.92478	0.31764		3.12621	5.15343	3.19406	10.0748	3.29274	14.9045		2.92478	0.31764
	0.0474	3.24736								0.0477	3.21747									3.10693	4.9967	3.18582	9.86306	3.31294	14.9008		2.92611	0.52015		3.12244	4.96265	3.19141	9.96443	3.29321	15.0181		2.92611	0.52015
	0.04772	3.25393								0.04803	3.21174									3.10942	5.15345	3.18713	10.0818	3.31417	15.1783		2.92481	0.3422		3.12226	5.00277	3.19341	10.0176	3.29586	14.9342		2.92481	0.3422
	0.04807	3.25551								0.04837	3.21351									3.10165	4.99837	3.19023	9.95982	3.31372	14.9627		2.92848	0.51596		3.12693	5.03939	3.1955	10.0288	3.29276	14.9259		2.92848	0.51596
	0.0484	3.25142								0.04872	3.21276									3.09458	4.93016	3.19733	10.2553	3.31274	14.9733		2.92798	0.49972		3.12358	5.00937	3.19343	9.99824	3.29358	14.9602		2.92798	0.49972
	0.04873	3.2558								0.04905	3.21806									3.10656	4.96964	3.19126	10.0648	3.31126	14.9677		2.93145	0.43952		3.12463	4.98261	3.19316	9.80191	3.29793	15.0406		2.93145	0.43952
	0.04907	3.25267								0.04937	3.21582									3.10302	5.02699	3.19074	10.0714	3.31025	14.8454		2.93237	0.65672		3.11956	4.95418	3.19691	10.1019	3.29752	15.1017		2.93237	0.65672
	0.0494	3.2558								0.04972	3.21692									3.10115	5.01366	3.18983	10.0203	3.31267	14.9697		2.9322	0.37622		3.12059	5.14135	3.19309	10.0372	3.29428	14.5156		2.9322	0.37622
	0.04973	3.24891								0.05005	3.21405									3.10221	4.91684	3.18899	10.0566	3.31624	15.2079		2.93577	0.53315		3.11842	4.85171	3.19392	9.92081	3.31913	14.7842		2.93577	0.53315
	0.05007	3.25166								0.05042	3.21255									3.10562	5.00078	3.19023	10.1312	3.30902	14.9737		2.93318	0.36011		3.12728	4.93318	3.19662	10.1597	3.31643	14.7623		2.93318	0.36011
	0.0504	3.25339								0.05072	3.20952									3.10383	5.05351	3.18907	9.96998	3.31317	14.9665		2.93607	0.42697		3.13238	5.25859	3.1905	9.84086	3.31926	14.8753		2.93607	0.42697
	0.05075	3.25239								0.05107	3.21319									3.10367	5.07111	3.18927	10.0851	3.31138	14.8475		2.93733	0.62765		3.1243	4.96938	3.19442	10.1231	3.32213	15.0087		2.93733	0.62765
	0.05107	3.25198								0.05142	3.21603									3.10386	5.04362	3.18627	9.99303	3.31349	14.843		2.9396	0.47876		3.12375	5.02108	3.19593	9.91907	3.31946	14.9797		2.9396	0.47876
	0.0514	3.25155								0.05173	3.21545									3.1021	4.88027	3.19098	9.9838	3.31432	15.0508		2.9419	0.60206		3.12218	5.03136	3.19516	10.0762	3.32528	15.3677		2.9419	0.60206
	0.05173	3.25236								0.05205	3.21035									3.11025	5.0863	3.18757	10.0175	3.31577	15.0893		2.94057	0.45476		3.12058	4.93132	3.19162	9.95018	3.31804	14.7461		2.94057	0.45476
	0.05208	3.25312								0.05238	3.21079									3.10241	5.06944	3.18981	10.1389	3.31113	15.0254		2.94239	0.5022		3.11988	4.95914	3.19326	10.0594	3.31904	15.1052		2.94239	0.5022
	0.05242	3.25978								0.05273	3.21329									3.10497	5.09662	3.18843	10.0269	3.30899	14.9255		2.94073	0.5169		3.12176	4.95544	3.19304	9.89938	3.31632	14.8386		2.94073	0.5169
	0.05273	3.25595								0.05305	3.21252									3.10672	5.01061	3.19124	10.0516	3.31195	14.9162		2.94421	0.43859		3.12417	5.02805	3.19322	9.96873	3.32116	14.935		2.94421	0.43859
	0.05308	3.25815								0.0534	3.21702									3.10007	4.88602	3.18809	9.52645	3.31401	15.0535		2.94399	0.57887		3.12052	5.03814	3.19251	10.1366	3.32386	15.2409		2.94399	0.57887
	0.0534	3.25747								0.05373	3.2088									3.10267	5.0704	3.21844	10.0374	3.31246	14.904		2.94658	0.51275		3.11862	4.81618	3.18909	10.0085	3.31462	14.9049		2.94658	0.51275
	0.05373	3.26015								0.05407	3.21416									3.09532	4.91553	3.21779	10.1898	3.31403	15.1315		2.94794	0.49626		3.1262	5.05875	3.18953	9.84127	3.31988	15.1291		2.94794	0.49626
	0.05407	3.26206								0.05438	3.21241									3.10632	4.95838	3.21603	10.2095	3.30991	15.0148		2.9493	0.52111		3.12345	5.17556	3.19367	10.0116	3.31664	14.8914		2.9493	0.52111
	0.05442	3.26027								0.05473	3.21113									3.10208	5.04421	3.21387	9.90498	3.31402	15.0946		2.94978	0.32065		3.11935	4.91119	3.1962	10.0981	3.31431	14.4123		2.94978	0.32065
	0.05475	3.25786								0.05505	3.21245									3.10398	4.99094	3.2145	10.1529	3.30928	14.7573		2.94923	0.33858		3.12518	4.96231	3.1952	9.98103	3.3439	14.8386		2.94923	0.33858
	0.05507	3.2681								0.05538	3.21269									3.10595	5.15312	3.21139	10.0519	3.31467	15.0863		2.9524	0.41258		3.12696	5.03428	3.19395	10.0391	3.34189	14.7958		2.9524	0.41258
	0.05542	3.28432								0.05575	3.21508									3.10747	5.15604	3.21119	10.0736	3.31382	15.0775		2.95231	0.50263		3.12692	5.04149	3.19277	10.0473	3.34383	14.9092		2.95231	0.50263
	0.05573	3.28338								0.05607	3.21628									3.09908	4.95208	3.21212	10.0788	3.30942	14.7891		2.95412	0.63038		3.12271	4.91619	3.18875	9.86417	3.34524	14.9302		2.95412	0.63038
	0.05607	3.27852								0.05638	3.21628									3.10353	4.92612	3.21411	9.94665	3.31502	15.2543		2.95483	0.4149		3.12386	5.16004	3.19456	10.0343	3.34254	14.7512		2.95483	0.4149
	0.05643	3.28566								0.05672	3.21302									3.10094	4.96371	3.21487	10.0562	3.31241	14.9206		2.95431	0.6368		3.11965	4.86151	3.19697	10.0049	3.34429	14.9914		2.95431	0.6368
	0.05677	3.2816								0.05705	3.21687									3.10519	5.01733	3.21162	10.1227	3.30983	15.0165		2.95829	0.66118		3.12318	4.96315	3.19498	9.92491	3.34489	14.907		2.95829	0.66118
	0.05707	3.27988								0.0574	3.21199									3.09814	5.09555	3.21072	9.90149	3.30993	15.0838		2.96006	0.5653		3.12821	5.08663	3.1953	9.94814	3.34494	14.9961		2.96006	0.5653
	0.05742	3.2889								0.05773	3.21479									3.10084	4.76186	3.21555	10.1223	3.30968	14.8726		2.96103	0.49323		3.12052	5.04246	3.19748	10.2463	3.34087	14.9149		2.96103	0.49323
	0.05775	3.28067								0.05807	3.21645									3.10192	4.97084	3.2164	10.0839	3.31386	15.0191		2.96006	0.51928		3.11485	5.02218	3.18918	9.8992	3.34299	14.997		2.96006	0.51928
	0.05808	3.28227								0.0584	3.21807									3.10997	5.08024	3.21217	9.9351	3.31518	15.1662		2.95906	0.49716		3.11724	4.90621	3.18971	9.92779	3.34087	14.8611		2.95906	0.49716
	0.05842	3.2821								0.05877	3.21788									3.10784	5.07154	3.2176	10.1664	3.30928	14.8331		2.96048	0.4728		3.12076	5.11199	3.19031	9.91383	3.34514	15.0041		2.96048	0.4728
	0.05878	3.2787								0.05908	3.21557									3.1065	5.10821	3.21269	9.9796	3.31431	15.0104		2.96503	0.45438		3.11828	4.86156	3.19324	10.0856	3.34462	14.9825		2.96503	0.45438
	0.0591	3.28212								0.05943	3.211									3.09652	4.94148	3.21676	10.1014	3.3153	15.0836		2.9642	0.5079		3.11962	4.891	3.19109	10.0318	3.34701	14.9375		2.9642	0.5079
	0.05942	3.28286								0.05975	3.20914									3.10454	5.07891	3.21295	10.1366	3.31393	15.0832		2.96611	0.50208		3.12406	5.02835	3.19369	10.0117	3.34903	15.0447		2.96611	0.50208
	0.05975	3.28133								0.06008	3.21594									3.10437	5.05368	3.21493	9.81696	3.31438	15.0342		2.96582	0.41923		3.12413	4.92701	3.19333	10.0569	3.34581	15.1044		2.96582	0.41923
	0.0601	3.28456								0.06042	3.21415									3.10522	4.9999	3.21475	10.1157	3.31455	14.8877		2.96839	0.5404		3.12941	5.15559	3.18931	9.8691	3.34362	15.0323		2.96839	0.5404
	0.06042	3.28329								0.06075	3.21405									3.09802	4.85885	3.21663	10.0228	3.31381	15.0782		2.96932	0.57565		3.11893	4.9043	3.19231	10.1243	3.34171	14.9061		2.96932	0.57565
	0.06075	3.28084								0.0611	3.21732									3.10595	5.06078	3.21177	9.93997	3.31153	14.8747		2.9675	0.53339		3.12576	5.15041	3.19131	9.89047	3.34339	15.0748		2.9675	0.53339
	0.06108	3.27903								0.0614	3.21435									3.10455	4.84998	3.21275	9.89721	3.31524	15.1376		2.97218	0.55988		3.12151	4.95902	3.19291	9.97711	3.34505	15.1627		2.97218	0.55988
	0.06143	3.27918								0.06173	3.21558									3.10718	5.07844	3.21543	10.1645	3.31319	14.9381		2.97326	0.67257		3.11912	4.9627	3.1938	10.1479	3.34187	14.8092		2.97326	0.67257
	0.06177	3.2798								0.06208	3.21127									3.10642	5.26979	3.21773	10.0624	3.31328	15.0011		2.97236	0.50758		3.11975	4.99113	3.18771	9.83193	3.34493	15.0281		2.97236	0.50758
	0.0621	3.281								0.06242	3.21617									3.10267	5.09711	3.22077	10.1165	3.31221	15.0348		2.97293	0.39811		3.12043	4.70098	3.19051	10.1013	3.34353	15.0811		2.97293	0.39811
	0.06242	3.27435								0.06275	3.21462									3.10419	5.0364	3.21463	9.92669	3.31566	15.1961		2.9739	0.55649		3.12365	5.21467	3.18955	9.87561	3.34378	15.0685		2.9739	0.55649
	0.06275	3.26751								0.06307	3.21409									3.1016	4.97767	3.2198	10.1638	3.30702	14.7667		2.97622	0.69242		3.11816	5.00185	3.19022	10.1033	3.34063	14.9034		2.97622	0.69242
	0.06308	3.2738								0.0634	3.21638									3.10509	5.06572	3.21457	9.85927	3.31115	15.0359		2.97523	0.45931		3.12074	5.05534	3.18761	9.92669	3.33916	15.0047		2.97523	0.45931
	0.06343	3.27693								0.06373	3.21715									3.10392	4.9609	3.2203	10.1076	3.3115	14.9029		2.97728	0.46337		3.12067	4.79997	3.19474	9.98385	3.34349	14.9174		2.97728	0.46337
	0.06375	3.27797								0.06407	3.21729									3.1034	5.04003	3.21567	10.0162	3.31224	14.9478		2.97956	0.58395		3.12207	5.0438	3.19207	10.0141	3.3445	15.0403		2.97956	0.58395
	0.0641	3.27922								0.06438	3.21841									3.10764	5.2038	3.21459	9.96607	3.31386	15.0824		2.97759	0.50871		3.12661	5.11419	3.19119	9.94747	3.34147	14.9557		2.97759	0.50871
	0.06443	3.28148								0.06473	3.22221									3.10111	5.03091	3.21228	9.9747	3.31242	15.0249		2.98097	0.69091		3.12548	5.18002	3.1947	9.98238	3.34307	15.0838		2.98097	0.69091
	0.06475	3.27816								0.06507	3.21772									3.10272	4.86886	3.21259	10.0483	3.31355	15.0444		2.98351	0.56804		3.11965	5.0092	3.19521	10.1284	3.34145	14.9134		2.98351	0.56804
	0.06507	3.27778								0.0654	3.21666									3.10426	4.92067	3.21443	9.8933	3.31296	14.9875		2.98061	0.66063		3.11746	4.74657	3.19121	9.90851	3.34306	14.9353		2.98061	0.66063
	0.06542	3.27909								0.06573	3.21869									3.10821	5.01751	3.21625	10.0582	3.31238	15.0852		2.98342	0.54057		3.1252	5.11473	3.19288	9.88001	3.34443	15.1889		2.98342	0.54057
	0.06573	3.27639								0.06607	3.2193									3.10901	5.16161	3.21667	9.98437	3.30799	14.8107		2.98694	0.62301		3.12008	5.05508	3.19773	10.2199	3.34104	15.0071		2.98694	0.62301
	0.0661	3.27924								0.0664	3.21318									3.10772	5.10418	3.21804	10.2644	3.31322	15.0713		2.98529	0.65286		3.11885	5.01569	3.19363	10.0233	3.33953	14.9138		2.98529	0.65286
	0.06642	3.27625								0.06675	3.21445									3.10726	4.99695	3.20852	9.69735	3.31015	15.1129		2.98827	0.39873		3.11615	4.88968	3.19262	9.95265	3.34521	15.1163		2.98827	0.39873
	0.06677	3.28041								0.06708	3.22037									3.10617	5.06501	3.21586	10.0509	3.31086	14.8991		2.98798	0.5803		3.11763	4.91161	3.19646	10.1772	3.34008	14.9855		2.98798	0.5803
	0.06708	3.27862								0.06742	3.21321									3.10282	4.95235	3.21185	9.97762	3.31311	14.9726		2.9911	0.58349		3.12439	4.99705	3.19181	9.84355	3.33757	14.8635		2.9911	0.58349
	0.06742	3.27964								0.06773	3.21571									3.10701	4.90688	3.21187	10.0779	3.31238	15.0601		2.99213	0.5595		3.12555	5.0601	3.19444	10.0146	3.34641	14.9938		2.99213	0.5595
	0.06775	3.27793								0.0681	3.21833									3.10861	5.24123	3.21135	10.0291	3.31297	15.1723		2.99234	0.57109		3.12008	4.97329	3.19452	10.0648	3.34666	15.0396		2.99234	0.57109
	0.0681	3.27741								0.0684	3.21522									3.10492	5.03794	3.21227	9.99994	3.30761	14.8435		2.99264	0.5617		3.11972	5.06908	3.19231	9.95481	3.34719	15.0218		2.99264	0.5617
	0.06843	3.27525								0.06873	3.21284									3.10693	5.06255	3.2139	10.0081	3.31105	14.8013		2.99275	0.6423		3.12067	4.96118	3.19302	10.0157	3.34614	14.9827		2.99275	0.6423
	0.06877	3.27721								0.06908	3.21033									3.10486	4.94802	3.21497	9.98094	3.31109	14.9713		2.99632	0.58198		3.11434	5.00962	3.19151	9.88063	3.34193	15.1703		2.99632	0.58198
	0.06908	3.28098								0.06942	3.21275									3.10541	4.95339	3.2174	10.0009	3.30921	14.967		2.9947	0.54556		3.11686	5.04941	3.19312	10.0779	3.34108	14.9409		2.9947	0.54556
	0.06942	3.28516								0.06973	3.21373									3.11226	5.16735	3.21513	10.1896	3.31289	15.1618		2.99652	0.43305		3.1183	5.03712	3.19375	10.0652	3.34278	14.9649		2.99652	0.43305
	0.06975	3.28134								0.0701	3.21167									3.10136	5.25599	3.21065	9.76096	3.30962	14.25		3.00021	0.51312		3.11335	5.02652	3.19511	10.0168	3.34397	14.9885		3.00021	0.51312
	0.0701	3.28138								0.07042	3.21814									3.09552	4.57811	3.21607	10.2828	3.34424	15.3642		2.99888	0.58579		3.1133	4.92217	3.19291	10.0564	3.34108	14.8063		2.99888	0.58579
	0.07042	3.27991								0.07077	3.21676									3.10642	5.01287	3.20959	9.86428	3.33486	15.0542		2.99747	0.61211		3.11775	4.96631	3.18958	9.84508	3.34458	15.1356		2.99747	0.61211
	0.07077	3.28153								0.07107	3.21671									3.1054	4.92952	3.21583	10.0681	3.33622	15.0187		3.00092	0.61391		3.11293	4.89682	3.19211	9.97761	3.3445	15.0063		3.00092	0.61391
	0.0711	3.27983								0.07142	3.21553									3.10933	4.91549	3.21829	10.0872	3.33799	15.0086		3.0038	0.51978		3.11638	4.89769	3.19175	9.96017	3.34273	15.0368		3.0038	0.51978
	0.07143	3.28468								0.07177	3.21385									3.10836	5.07655	3.22116	10.2242	3.33952	15.2326		3.00529	0.52243		3.12307	5.07483	3.19235	10.1186	3.34412	15.0693		3.00529	0.52243
	0.07175	3.28762								0.0721	3.21309									3.10697	5.07146	3.21509	9.98056	3.33781	14.9829		3.00421	0.63327		3.12004	5.0343	3.19361	9.97222	3.34157	14.8975		3.00421	0.63327
	0.07208	3.28465								0.0724	3.21125									3.10705	4.99649	3.21612	10.1322	3.33813	15.094		3.00492	0.45887		3.12463	5.10964	3.19433	9.97966	3.34405	15.1068		3.00492	0.45887
	0.07243	3.28562								0.07273	3.21366									3.10283	4.95865	3.2139	9.8673	3.33858	14.9133		3.00504	0.60074		3.12434	4.95624	3.19386	10.0259	3.34066	14.9453		3.00504	0.60074
	0.07275	3.28496								0.0731	3.21019									3.10396	5.03736	3.21667	10.1431	3.34074	15.033		3.00838	0.6411		3.12157	5.13627	3.19535	10.0716	3.34547	15.118		3.00838	0.6411
	0.07308	3.28778								0.0734	3.213									3.10498	4.89751	3.21232	9.91436	3.33992	15.0085		3.00583	0.73793		3.11793	4.93749	3.19238	9.88489	3.34186	14.8292		3.00583	0.73793
	0.07343	3.28843								0.07375	3.22337									3.10897	5.20081	3.21524	9.93845	3.34169	14.9173		3.01023	0.70124		3.12442	4.97455	3.18976	9.79269	3.3437	14.9602		3.01023	0.70124
	0.07375	3.28352								0.07407	3.21318									3.10374	4.94709	3.21438	10.047	3.34109	14.9759		3.01205	0.54857		3.12203	4.9898	3.19416	10.1489	3.34665	15.0305		3.01205	0.54857
	0.0741	3.28033								0.07442	3.21409									3.10288	4.99208	3.21357	10.0695	3.33965	15.0107		3.0132	0.64474		3.12525	4.95253	3.19584	9.99475	3.34502	15.1877		3.0132	0.64474
	0.07445	3.27982								0.07477	3.21183									3.10254	4.98733	3.21031	9.82956	3.34247	15.1473		3.01273	0.72858		3.12401	5.1047	3.19426	9.98186	3.33967	14.9787		3.01273	0.72858
	0.07478	3.28235								0.07508	3.21126									3.10437	5.05187	3.21745	10.0888	3.34068	15.0525		3.01435	0.66174		3.12497	4.95122	3.19329	9.99588	3.34451	14.9941		3.01435	0.66174
	0.0751	3.28428								0.07543	3.20827									3.10308	4.91352	3.21547	10.0043	3.3354	14.9137		3.01191	0.66517		3.12827	5.06025	3.19342	9.98802	3.34419	14.9428		3.01191	0.66517
	0.07543	3.2849								0.07577	3.20675									3.10487	5.24598	3.21172	10.0269	3.34207	15.0111		3.01579	0.65078		3.1271	4.95867	3.19323	9.97839	3.34328	14.9418		3.01579	0.65078
	0.07578	3.2843								0.0761	3.21042									3.1003	4.68137	3.2128	10.1996	3.34073	14.9614		3.01701	0.70314		3.13051	5.17376	3.19612	10.0811	3.34634	14.9455		3.01701	0.70314
	0.0761	3.27959								0.07643	3.21338									3.10221	5.10313	3.21188	9.96329	3.33994	15.0603		3.01841	0.68621		3.12363	5.05076	3.19109	9.89392	3.3446	15.041		3.01841	0.68621
	0.07645	3.28263								0.07675	3.20972									3.10311	5.00184	3.20994	10.0261	3.33879	14.9583		3.01986	0.59837		3.12217	4.8817	3.19148	9.97694	3.34215	14.9605		3.01986	0.59837
	0.07678	3.28284								0.07712	3.21677									3.10304	5.01185	3.21299	9.98606	3.33898	14.9931		3.01951	0.66436		3.12268	4.90761	3.19684	10.0611	3.3427	15.1175		3.01951	0.66436
	0.0771	3.27886								0.07743	3.21509									3.10068	4.9245	3.21175	10.1157	3.34093	14.0298		3.0187	0.5254		3.12466	4.98406	3.1955	10.0223	3.34146	15.0201		3.0187	0.5254
	0.07743	3.28003								0.07775	3.21978									3.10609	4.78826	3.21477	10.0097	3.36701	15.4636		3.02084	0.72491		3.12303	5.00781	3.19204	9.91342	3.34013	14.8664		3.02084	0.72491
	0.07777	3.27984								0.0781	3.21104									3.11245	5.18247	3.2153	9.93253	3.36288	14.977		3.02422	0.65599		3.12288	5.0321	3.19743	10.2002	3.34453	15.0075		3.02422	0.65599
	0.0781	3.28392								0.07843	3.21435									3.10423	4.95102	3.21569	10.1035	3.36433	14.9296		3.02639	0.70683		3.12407	5.04497	3.19281	9.91344	3.3529	14.172		3.02639	0.70683
	0.07845	3.28451								0.07875	3.2144									3.10785	5.00189	3.21489	10.0007	3.3642	15.1118		3.02604	0.59907		3.1263	4.91519	3.18921	9.86646	3.36226	14.4813		3.02604	0.59907
	0.07877	3.28203								0.07908	3.21829									3.10944	5.22136	3.21354	10.0337	3.36473	15.1094		3.02548	0.5724		3.12754	4.93539	3.19464	10.095	3.37405	14.0698		3.02548	0.5724
	0.0791	3.28276								0.07942	3.21566									3.10369	4.92282	3.21286	9.91545	3.36286	15.104		3.02869	0.77985		3.12835	5.11946	3.19393	10.0614	3.39097	15.0685		3.02869	0.77985
	0.07943	3.2838								0.07978	3.21416									3.10751	5.02208	3.21263	10.1017	3.35917	14.8144		3.02903	0.70309		3.12129	4.96528	3.19075	9.936	3.38619	14.5959		3.02903	0.70309
	0.07978	3.28233								0.08008	3.21832									3.10757	5.00646	3.2148	9.98248	3.36464	14.9978		3.03004	0.80224		3.12382	4.95894	3.19327	9.8724	3.39312	15.2419		3.03004	0.80224
	0.0801	3.27977								0.08042	3.21562									3.10569	4.95139	3.21375	9.99061	3.35915	14.9191		3.02887	0.55679		3.1232	5.08289	3.19617	10.0317	3.38834	14.9449		3.02887	0.55679
	0.08043	3.28244								0.08077	3.21793									3.10931	5.03911	3.21455	10.1779	3.36153	14.9952		3.03175	0.57783		3.12213	4.95291	3.19481	9.88772	3.39264	15.0041		3.03175	0.57783
	0.08078	3.28231								0.0811	3.22163									3.10614	4.90561	3.21217	9.92644	3.36125	14.9988		3.03457	0.76503		3.12251	5.03142	3.20089	10.2651	3.39334	14.7684		3.03457	0.76503
	0.0811	3.28157								0.08143	3.21668									3.11149	5.04682	3.21702	10.0878	3.36259	15.05		3.03413	0.77726		3.12728	4.54812	3.18904	9.94295	3.39688	15.045		3.03413	0.77726
	0.08143	3.2824								0.08175	3.22187									3.10779	5.10095	3.21936	10.313	3.36462	15.0709		3.03451	0.58802		3.14735	4.90547	3.19407	9.78427	3.39381	15.0578		3.03451	0.58802
	0.08178	3.28005								0.0821	3.21994									3.1056	4.94578	3.21433	9.93258	3.36023	15.0375		3.03716	0.77359		3.15139	5.40796	3.20156	10.1383	3.39679	14.9724		3.03716	0.77359
	0.08212	3.27939								0.08243	3.22227									3.10567	4.92474	3.21485	10.0188	3.36265	14.9452		3.03832	0.72693		3.14421	4.97218	3.19741	10.0302	3.39372	15.0235		3.03832	0.72693
	0.08243	3.28275								0.08278	3.21808									3.11169	5.00897	3.21231	9.92039	3.36095	14.7695		3.03919	0.67414		3.14722	4.98855	3.19465	10.0135	3.39452	15.145		3.03919	0.67414
	0.0828	3.2845								0.08313	3.22067									3.11362	5.24273	3.21198	10.1021	3.37141	16.521		3.03858	0.65916		3.15224	5.03582	3.19478	10.0779	3.39169	15.0155		3.03858	0.65916
	0.08315	3.28111								0.08343	3.21755									3.10592	4.89469	3.21334	9.86228	3.35341	14.6334		3.04084	0.65769		3.1486	5.01386	3.19076	10.0034	3.39518	14.8892		3.04084	0.65769
	0.08347	3.28479								0.08377	3.21798									3.11046	4.89307	3.21466	10.1248	3.36557	15.1499		3.03952	0.60004		3.15316	5.1516	3.19342	9.96232	3.3949	14.8594		3.03952	0.60004
	0.08378	3.28275								0.0841	3.21751									3.11376	5.1209	3.21339	9.81672	3.36267	14.9711		3.04289	0.67554		3.14699	5.13825	3.19056	9.99653	3.39856	15.0759		3.04289	0.67554
	0.08415	3.28778								0.08443	3.21926									3.11035	5.07425	3.21705	10.043	3.36508	15.1064		3.04408	0.68271		3.14268	4.76147	3.19255	9.91247	3.39469	15.3691		3.04408	0.68271
	0.08448	3.27939								0.08478	3.22259									3.10855	5.0353	3.2167	10.0059	3.365	14.801		3.04194	0.77612		3.14963	5.0316	3.1941	9.99553	3.39242	14.7521		3.04194	0.77612
	0.0848	3.2842								0.08512	3.22071									3.10705	4.9666	3.2167	9.9893	3.36385	14.9992		3.04548	0.80347		3.1477	4.95452	3.19216	10.0267	3.39628	15.0926		3.04548	0.80347
	0.08513	3.28577								0.08543	3.21938									3.10852	4.96383	3.21282	9.80452	3.36321	14.9696		3.04609	0.79957		3.14622	4.93515	3.19379	10.0934	3.39522	15.0526		3.04609	0.79957
	0.08545	3.28503								0.08578	3.2223									3.10839	5.17919	3.21557	10.15	3.36163	14.8922		3.04692	0.79068		3.15087	5.13554	3.19138	10.0044	3.3925	14.8625		3.04692	0.79068
	0.08578	3.28728								0.08612	3.2184									3.10118	4.95739	3.21706	10.0366	3.36376	15.1813		3.04721	0.76187		3.15009	4.9622	3.19099	9.91444	3.39503	15.0694		3.04721	0.76187
	0.08613	3.2858								0.08647	3.21947									3.10499	4.99502	3.21733	10.0278	3.35843	14.8772		3.04922	0.74227		3.1481	5.15056	3.19162	9.93804	3.39426	14.9957		3.04922	0.74227
	0.08645	3.28251								0.08678	3.21746									3.10562	4.74348	3.21573	10.0977	3.36138	14.9293		3.05141	0.821		3.14947	4.93712	3.19352	10.1064	3.39213	14.9656		3.05141	0.821
	0.0868	3.28256								0.0871	3.21946									3.11665	5.22294	3.21581	10.1216	3.36633	15.0383		3.05385	0.85283		3.14582	5.09709	3.19438	10.1071	3.394	14.9214		3.05385	0.85283
	0.08712	3.28483								0.08743	3.21597									3.11086	5.06946	3.21292	9.94773	3.36221	15.0321		3.0494	0.74801		3.14184	4.82544	3.1898	9.95389	3.39655	15.0556		3.0494	0.74801
	0.08745	3.28359								0.08778	3.21483									3.10777	4.95517	3.21515	10.0793	3.36136	14.8346		3.0541	0.65991		3.14836	5.06499	3.18937	10.0335	3.39705	15.045		3.0541	0.65991
	0.08778	3.28436								0.0881	3.21449									3.11011	4.88037	3.21504	9.86384	3.36463	15.1014		3.05255	0.84653		3.14751	5.0289	3.19005	9.93562	3.39541	15.0217		3.05255	0.84653
	0.08813	3.28206								0.08843	3.21275									3.1126	5.14373	3.21484	10.0817	3.36169	15.02		3.05363	0.70168		3.14443	4.86672	3.18817	9.96225	3.39673	15.0106		3.05363	0.70168
	0.08845	3.28402								0.08877	3.21125									3.10912	5.24726	3.21692	10.158	3.36187	15.0508		3.0546	0.74586		3.15153	5.09255	3.18864	10.0653	3.39479	14.9311		3.0546	0.74586
	0.08878	3.28295								0.08912	3.212									3.10328	4.87134	3.21477	9.99443	3.3658	14.9962		3.05444	0.84253		3.14538	5.03215	3.18273	9.79682	3.39687	15.0501		3.05444	0.84253
	0.08912	3.28434								0.08943	3.2148									3.10691	4.96714	3.21596	9.96756	3.36578	15.0834		3.05663	0.70188		3.14553	4.87689	3.18896	9.98974	3.39203	14.7972		3.05663	0.70188
	0.08945	3.28318								0.08977	3.22679									3.10865	4.92929	3.21643	10.0521	3.36189	14.9173		3.05719	0.92035		3.14365	4.98023	3.19014	9.97742	3.3956	15.1112		3.05719	0.92035
	0.08982	3.28359								0.09012	3.22134									3.10858	5.11936	3.21887	9.97679	3.36171	14.8207		3.05815	0.76006		3.14544	5.04971	3.18837	9.99951	3.39768	15.0369		3.05815	0.76006
	0.09012	3.28066								0.09047	3.22209									3.10723	4.96067	3.21579	9.89592	3.36271	15.0921		3.06053	0.84055		3.14408	5.01256	3.19173	10.1311	3.39413	15.0515		3.06053	0.84055
	0.09048	3.28551								0.09077	3.21853									3.1097	5.09444	3.21769	10.1289	3.36186	15.0686		3.06199	0.80502		3.14498	5.04214	3.18941	9.96518	3.39223	14.5221		3.06199	0.80502
	0.0908	3.28236								0.09113	3.21988									3.1081	5.03984	3.2178	9.98079	3.36172	15.031		3.06206	0.71943		3.14516	5.00786	3.19	9.90344	3.39743	15.1515		3.06206	0.71943
	0.09115	3.29006								0.09145	3.21626									3.10607	5.00398	3.21899	10.1367	3.3642	14.9628		3.06649	0.72743		3.14172	4.87703	3.19084	9.98872	3.39875	15.2273		3.06649	0.72743
	0.09147	3.28336								0.09178	3.21654									3.10653	4.95532	3.21647	10.0092	3.36314	15.0744		3.06458	0.84924		3.14822	5.13069	3.19365	10.1453	3.39733	14.9717		3.06458	0.84924
	0.0918	3.28034								0.09213	3.2182									3.10934	5.00625	3.21466	9.71735	3.36234	15.0812		3.06389	0.80871		3.14189	4.8841	3.18713	9.98505	3.39436	15.0766		3.06389	0.80871
	0.09215	3.27937								0.09247	3.21761									3.1077	5.20452	3.21876	10.107	3.36248	14.9109		3.06635	0.85526		3.14744	5.03838	3.18642	9.91095	3.39154	14.8182		3.06635	0.85526
	0.09248	3.2846								0.0928	3.21675									3.09939	4.80392	3.21741	10.1542	3.36363	14.8976		3.06781	0.89781		3.14449	4.99733	3.18615	9.97801	3.39417	14.9735		3.06781	0.89781
	0.0928	3.27946								0.09312	3.22052									3.10498	4.93589	3.21491	9.95841	3.36436	14.9848		3.06849	0.91176		3.14515	5.07541	3.1874	9.93046	3.39549	15.0492		3.06849	0.91176
	0.09317	3.28584								0.09345	3.21772									3.11137	5.09682	3.21474	9.91077	3.36277	15.0768		3.06801	0.88404		3.14879	4.94169	3.18882	10.0542	3.39764	15.0624		3.06801	0.88404
	0.09348	3.28166								0.09378	3.21969									3.10558	5.0795	3.21972	10.1952	3.36055	15.0449		3.07232	0.7547		3.14948	5.09491	3.19111	9.93895	3.39529	15.0317		3.07232	0.7547
	0.09382	3.28441								0.09412	3.21636									3.10432	4.87738	3.21714	10.0395	3.36436	15.1206		3.0737	0.88453		3.14518	5.10926	3.19299	9.99553	3.39519	15.0588		3.0737	0.88453
	0.09412	3.28429								0.09443	3.219									3.10731	5.18124	3.21323	9.98719	3.3566	14.7638		3.0708	0.85396		3.1407	5.00841	3.19022	9.94823	3.39812	15.1347		3.0708	0.85396
	0.09447	3.28751								0.09478	3.21984									3.10234	4.8975	3.21625	9.97699	3.36078	15.0277		3.07661	0.76215		3.13831	4.89762	3.19624	10.3305	3.39232	14.9752		3.07661	0.76215
	0.0948	3.28865								0.09512	3.21619									3.10617	4.98751	3.2186	10.0455	3.36367	15.0762		3.07582	0.92592		3.14667	5.01131	3.19002	9.81712	3.3928	14.88		3.07582	0.92592
	0.09512	3.28438								0.09543	3.21976									3.11211	5.10925	3.21871	10.229	3.36505	15.0015		3.07807	0.66274		3.13932	5.09643	3.19422	10.0119	3.3957	14.9308		3.07807	0.66274
	0.09545	3.28554								0.09577	3.22156									3.10272	5.13697	3.21371	9.77267	3.36659	15.0085		3.07948	0.87078		3.13662	4.71854	3.19328	10.1541	3.39523	15.1364		3.07948	0.87078
	0.09578	3.28774								0.0961	3.21859									3.09967	4.90542	3.21888	9.85802	3.36286	15.171		3.07898	0.83336		3.14574	4.96881	3.19009	9.96342	3.39236	14.8569		3.07898	0.83336
	0.09612	3.28565								0.09647	3.21406									3.10722	4.82867	3.22029	10.2334	3.36127	14.7549		3.07975	0.79383		3.1476	4.97217	3.19198	9.91109	3.40836	14.2414		3.07975	0.79383
	0.09647	3.28643								0.09678	3.21592									3.10786	5.16416	3.21347	9.90634	3.36439	15.1014		3.08181	0.92762		3.15009	5.0406	3.19569	10.0876	3.41373	14.7172		3.08181	0.92762
	0.0968	3.2834								0.09712	3.21566									3.10727	5.07636	3.2202	10.154	3.36305	15.052		3.08428	0.70395		3.15201	5.03858	3.19428	9.95739	3.4179	15.041		3.08428	0.70395
	0.09713	3.28125								0.09745	3.2169									3.10038	4.82765	3.21818	10.0578	3.36403	14.9894		3.08391	0.75409		3.15161	4.9246	3.19285	10.1366	3.41333	14.6409		3.08391	0.75409
	0.09747	3.28132								0.09777	3.22364									3.10773	4.98534	3.21658	10.0549	3.36338	14.9836		3.08538	0.79577		3.15064	5.203	3.19328	9.90816	3.41916	14.8289		3.08538	0.79577
	0.0978	3.28189								0.09812	3.2152									3.11003	4.95917	3.2157	9.92151	3.36502	15.0256		3.08552	0.95124		3.14816	5.06104	3.19246	9.91689	3.42367	15.0996		3.08552	0.95124
	0.09812	3.28184								0.09845	3.21716									3.11102	5.05078	3.21848	10.0263	3.36579	15.1375		3.08641	0.95226		3.14596	4.91568	3.19892	9.96124	3.41902	15.0843		3.08641	0.95226
	0.09847	3.282								0.0988	3.21603									3.10836	5.10194	3.22066	10.1785	3.36398	14.9524		3.08858	0.92717		3.14799	4.98966	3.2003	10.1336	3.41458	14.841		3.08858	0.92717
	0.0988	3.28467								0.09912	3.21828									3.10592	4.97374	3.21648	10.0581	3.36146	14.9134		3.08973	0.86111		3.14544	5.01836	3.1933	10.0714	3.42161	14.9945		3.08973	0.86111
	0.09912	3.28213								0.09947	3.22459									3.11041	5.11652	3.21752	9.94251	3.36522	15.0772		3.09064	0.83295		3.14442	4.96873	3.19182	9.83529	3.42264	15.1168		3.09064	0.83295
	0.09948	3.28291								0.09982	3.21951									3.10252	4.92702	3.21685	10.0313	3.36465	14.9001		3.09248	0.79314		3.14847	4.91332	3.19217	10.069	3.41455	14.9059		3.09248	0.79314
	0.09982	3.28494								0.10013	3.21806									3.10766	4.99345	3.21456	9.90177	3.36584	15.1753		3.09144	0.9675		3.1456	5.03943	3.18868	9.98092	3.42835	14.4918		3.09144	0.9675
	0.10015	3.28313								0.10047	3.2149									3.10442	5.06146	3.21794	9.93476	3.36492	14.5275		3.0915	0.96972		3.14847	5.02355	3.19438	9.91772	3.44307	15.1055		3.0915	0.96972
	0.10048	3.28268								0.10078	3.2137									3.10496	4.96489	3.22181	10.0142	3.3842	14.6663		3.0943	0.89209		3.15106	4.97919	3.19829	10.0485	3.44656	15.1432		3.0943	0.89209
	0.1008	3.28361								0.10112	3.21279									3.1107	5.10113	3.22086	10.1269	3.38387	14.8975		3.0954	1.01383		3.15115	5.0302	3.1947	10.0207	3.44311	15.1196		3.0954	1.01383
	0.10113	3.2861								0.10145	3.2219									3.10789	5.05849	3.21442	9.95131	3.386	14.8878		3.09446	0.92028		3.15153	5.07466	3.1905	9.72849	3.44419	14.9207		3.09446	0.92028
	0.10147	3.28285								0.10182	3.21828									3.10304	4.89572	3.21447	9.99708	3.38722	15.1029		3.09767	1.00442		3.14698	5.00468	3.19711	10.006	3.44524	14.8525		3.09767	1.00442
	0.10182	3.28483								0.10212	3.21649									3.10863	4.93564	3.21444	9.9872	3.38555	14.7541		3.09876	1.04956		3.14925	4.89156	3.19888	10.2289	3.44743	15.0332		3.09876	1.04956
	0.10215	3.28703								0.10245	3.21877									3.10719	5.13655	3.21569	9.97161	3.38622	14.954		3.1014	1.11956		3.1474	4.99552	3.19195	9.84339	3.44973	15.12		3.1014	1.11956
	0.10247	3.28145								0.10278	3.21462									3.10597	4.92365	3.2154	10.0252	3.38931	14.9493		3.09966	0.95892		3.14823	5.11915	3.19407	10.0609	3.44609	15.0099		3.09966	0.95892
	0.1028	3.2831								0.10313	3.21707									3.10485	5.05106	3.2158	10.1698	3.38697	14.9705		3.10323	0.97013		3.14099	5.01084	3.1953	9.98102	3.44803	15.0742		3.10323	0.97013
	0.10313	3.28182								0.10345	3.21627									3.10728	4.96995	3.21435	9.83386	3.38789	15.0394		3.10289	1.0018		3.13938	4.87362	3.19145	9.87274	3.44667	15.1477		3.10289	1.0018
	0.10347	3.2794								0.10382	3.22082									3.10275	5.08568	3.21636	10.0119	3.38351	14.852		3.10342	0.88775		3.14849	4.95934	3.19899	10.0426	3.44056	14.9091		3.10342	0.88775
	0.1038	3.28422								0.10415	3.22288									3.09648	4.87631	3.21514	10.2091	3.38704	15.0078		3.10366	0.94455		3.15267	4.9864	3.20105	10.0857	3.44391	14.8892		3.10366	0.94455
	0.10415	3.28865								0.10448	3.21741									3.10571	4.90515	3.21523	10.0563	3.3868	15.0006		3.10606	0.96737		3.14812	4.97375	3.19578	9.89202	3.44402	14.9736		3.10606	0.96737
	0.10448	3.2853								0.1048	3.21715									3.10661	5.22975	3.2134	9.86594	3.38846	15.0372		3.10554	1.14132		3.15348	5.02121	3.20089	10.108	3.44498	14.8902		3.10554	1.14132
	0.10482	3.28681								0.10512	3.21276									3.10739	5.02942	3.2171	10.1457	3.38652	14.9409		3.10769	0.92583		3.15568	5.00833	3.19831	10.0827	3.44996	15.1497		3.10769	0.92583
	0.10515	3.28522								0.10548	3.22027									3.10544	4.94861	3.21333	9.95812	3.38912	15.0891		3.11002	0.9677		3.15221	5.10233	3.19613	9.99973	3.44413	14.9572		3.11002	0.9677
	0.10548	3.28193								0.10578	3.22392									3.11191	5.08351	3.21672	10.0033	3.38682	14.9691		3.11025	1.10833		3.1514	4.99333	3.19404	9.94765	3.44423	15.0872		3.11025	1.10833
	0.10582	3.28015								0.10612	3.21831									3.10901	4.89494	3.21627	9.84339	3.38926	15.0079		3.10994	0.99372		3.15031	5.03244	3.19565	9.88646	3.43994	14.9579		3.10994	0.99372
	0.10615	3.28415								0.10645	3.22035									3.11966	5.17743	3.21719	10.0931	3.38405	14.9199		3.11085	1.01903		3.15452	4.92047	3.19963	10.0945	3.44546	14.9426		3.11085	1.01903
	0.10648	3.28694								0.10678	3.21221									3.11158	4.96015	3.21688	9.98532	3.38728	14.9607		3.1114	0.99679		3.14989	5.07357	3.19388	9.96142	3.44671	15.1333		3.1114	0.99679
	0.10683	3.28567								0.10712	3.22068									3.11526	5.2015	3.21881	10.0255	3.38523	15.0706		3.11604	1.0844		3.15265	5.16224	3.19418	10.0127	3.43935	14.8797		3.11604	1.0844
	0.10717	3.2847								0.10748	3.24881									3.11068	4.89157	3.21723	10.1531	3.38816	15.0199		3.11363	1.06533		3.15062	4.82826	3.19046	9.9139	3.4435	15.1224		3.11363	1.06533
	0.1075	3.28982								0.10782	3.24639									3.11524	5.12833	3.21903	10.083	3.38509	15.0497		3.11614	1.041		3.15073	5.00222	3.19507	9.97642	3.44214	15.0129		3.11614	1.041
	0.10783	3.28438								0.10815	3.24553									3.10879	5.10094	3.21505	9.95045	3.38546	15.1039		3.12108	1.07048		3.15599	5.18938	3.19774	9.95149	3.44337	14.9769		3.12108	1.07048
	0.10817	3.28927								0.10848	3.24299									3.10873	4.93574	3.21453	9.93834	3.38321	14.8466		3.11835	1.02216		3.14608	5.06277	3.20173	10.1933	3.44355	14.8613		3.11835	1.02216
	0.1085	3.28677								0.1088	3.24407									3.10864	5.04032	3.21994	10.1276	3.38302	15.0222		3.11766	1.07553		3.14344	4.79879	3.20155	10.0479	3.44445	14.9373		3.11766	1.07553
	0.10883	3.28955								0.10915	3.24085									3.10797	5.05748	3.21608	9.94899	3.38901	15.068		3.12108	0.99558		3.14552	5.01718	3.19646	10.0661	3.44482	15.1561		3.12108	0.99558
	0.10918	3.28429								0.10947	3.24287									3.10612	4.98858	3.2169	10.0548	3.38665	15.0983		3.12344	1.1412		3.14344	4.82014	3.19433	9.9712	3.44423	14.9938		3.12344	1.1412
	0.1095	3.28206								0.10982	3.24649									3.10841	4.96783	3.2155	10.0152	3.38595	14.9513		3.12535	1.01008		3.14681	4.99964	3.19525	10.0366	3.44205	15.0177		3.12535	1.01008
	0.10983	3.2832								0.11013	3.23938									3.10951	5.03398	3.21675	9.95617	3.38562	14.9638		3.12746	1.04657		3.14893	4.96054	3.19355	9.88665	3.44133	14.9183		3.12746	1.04657
	0.11015	3.2829								0.11048	3.24099									3.10847	4.96038	3.2147	9.96999	3.3858	15.0282		3.12535	1.02888		3.14859	5.08524	3.19701	9.99059	3.44134	14.8336		3.12535	1.02888
	0.11048	3.28759								0.1108	3.24321									3.1119	5.02763	3.21532	10.1044	3.38799	14.9299		3.12582	0.95928		3.14783	5.06064	3.19595	10.0661	3.44462	15.0756		3.12582	0.95928
	0.11082	3.2817								0.11115	3.24516									3.1087	5.10194	3.21544	10.0259	3.3894	14.9363		3.12759	1.1131		3.14369	4.85146	3.1938	9.98482	3.44547	15.0425		3.12759	1.1131
	0.11117	3.28381								0.11148	3.24187									3.1051	5.01815	3.21488	10.1066	3.38922	15.0853		3.12898	1.09476		3.15159	5.10284	3.19401	10.0591	3.44492	14.9777		3.12898	1.09476
	0.1115	3.28032								0.11182	3.245									3.10563	4.96296	3.21317	9.99372	3.38669	14.5957		3.1306	1.05078		3.14953	4.91295	3.19144	9.89744	3.44252	15.2204		3.1306	1.05078
	0.11182	3.28224								0.11217	3.2436									3.10888	5.05456	3.21552	10.0458	3.40667	14.8164		3.13264	1.11161		3.15229	5.00793	3.19181	9.95959	3.43975	14.9171		3.13264	1.11161
	0.11217	3.28467								0.1125	3.23657									3.10707	4.95801	3.21439	9.97131	3.41014	14.9764		3.13075	1.07047		3.15275	5.18981	3.1961	10.1484	3.44057	14.8905		3.13075	1.07047
	0.11248	3.28604								0.1128	3.24225									3.10762	5.07615	3.21968	10.118	3.41315	15.26		3.13298	1.08561		3.14587	4.8092	3.19153	9.92571	3.44239	15.0599		3.13298	1.08561
	0.11283	3.28138								0.11313	3.24859									3.11107	4.87088	3.21543	10.0401	3.4122	15.1044		3.134	1.08201		3.14968	4.91629	3.1906	10.0219	3.44347	14.8873		3.134	1.08201
	0.11315	3.28697								0.11348	3.24279									3.11241	5.15361	3.2149	9.9944	3.41744	13.9643		3.1343	1.20534		3.15358	5.17339	3.19595	9.91664	3.44249	14.9964		3.1343	1.20534
	0.11348	3.28397								0.1138	3.24344									3.11115	5.15208	3.21238	10.0219	3.44434	15.271		3.1372	1.18569		3.14765	4.93004	3.19967	10.1937	3.44712	14.9239		3.1372	1.18569
	0.11382	3.28726								0.11413	3.24457									3.10389	5.01236	3.21556	10.0051	3.43295	14.8001		3.13683	1.1566		3.15054	5.05338	3.19027	10.0199	3.44632	15.1741		3.13683	1.1566
	0.11415	3.29006								0.11448	3.24439									3.10744	4.98218	3.21392	10.0272	3.43777	14.8895		3.13834	1.20086		3.14875	5.03308	3.19114	9.84228	3.44546	14.9773		3.13834	1.20086
	0.11448	3.28585								0.11482	3.24122									3.10953	4.99796	3.21637	10.0752	3.43646	14.7872		3.13848	1.1803		3.15441	4.97581	3.19282	9.81669	3.44426	14.9933		3.13848	1.1803
	0.11482	3.29013								0.11515	3.24176									3.10851	5.10324	3.21201	10.0099	3.43654	15.0437		3.13981	1.03996		3.15121	4.85608	3.19341	10.0492	3.44358	14.9798		3.13981	1.03996
	0.11517	3.28436								0.11548	3.23977									3.10794	5.0648	3.21251	9.92014	3.43494	14.8606		3.14266	1.32897		3.15913	5.10617	3.18995	9.89907	3.44714	15.0701		3.14266	1.32897
	0.1155	3.28445								0.11582	3.24455									3.10672	5.11787	3.21358	10.0515	3.43633	15.0383		3.14417	1.09953		3.15428	5.16161	3.19572	10.0314	3.44604	15.097		3.14417	1.09953
	0.11585	3.28665								0.11618	3.24706									3.10371	5.05163	3.21508	10.0394	3.43642	14.9128		3.14335	1.14415		3.14876	4.92193	3.1921	9.89681	3.44374	15.0676		3.14335	1.14415
	0.11617	3.28434								0.11648	3.24536									3.10323	4.90322	3.2121	10.0038	3.44681	14.3233		3.1458	1.09324		3.15048	5.11216	3.19898	10.1103	3.43945	14.9121		3.1458	1.09324
	0.1165	3.28535								0.11685	3.24174									3.10541	5.06098	3.21037	9.91619	3.4616	15.0282		3.14571	1.38523		3.14536	4.81989	3.19009	9.87092	3.44757	15.091		3.14571	1.38523
	0.11683	3.27987								0.11718	3.24472									3.10002	4.95539	3.21686	10.2351	3.45984	15.0003		3.14608	1.12802		3.14991	5.05482	3.19613	10.0938	3.44454	14.9646		3.14608	1.12802
	0.11717	3.28509								0.11748	3.24228									3.10198	4.78338	3.21265	9.8652	3.46264	15.1575		3.14651	1.19504		3.15005	4.85872	3.19467	9.99301	3.4474	14.8787		3.14651	1.19504
	0.11752	3.28599								0.11783	3.24906									3.111	5.04255	3.21436	10.0865	3.45947	14.8708		3.15143	1.18457		3.15158	5.07674	3.19567	9.95081	3.446	15.0812		3.15143	1.18457
	0.11785	3.28921								0.11817	3.24876									3.10933	5.09682	3.21192	9.95652	3.46488	15.1031		3.15058	1.35212		3.15143	5.04252	3.19883	9.99476	3.44331	14.9521		3.15058	1.35212
	0.11818	3.28394								0.11848	3.2444									3.11058	5.04156	3.21482	10.046	3.46283	15.1124		3.15024	1.27568		3.14629	4.98064	3.1974	10.0567	3.44638	14.9641		3.15024	1.27568
	0.11852	3.28472								0.11883	3.24137									3.10671	4.8913	3.21477	9.89943	3.46271	15.0137		3.15314	1.13205		3.14939	5.07308	3.19679	9.95034	3.44512	15.142		3.15314	1.13205
	0.11883	3.28951								0.11915	3.24377									3.10828	5.07923	3.21801	10.1554	3.45913	14.8753		3.15415	1.1722		3.14942	4.97787	3.19532	10.0206	3.44218	14.9372		3.15415	1.1722
	0.11917	3.28426								0.11952	3.24409									3.10738	4.92409	3.21581	9.93017	3.46185	15.0436		3.15434	1.30149		3.14516	5.00161	3.19743	10.0693	3.44362	14.9523		3.15434	1.30149
	0.11952	3.28275								0.11982	3.24411									3.10944	5.14031	3.21506	10.0207	3.46299	15.0287		3.15552	1.22274		3.14362	4.84659	3.19837	10.1597	3.44469	15.0818		3.15552	1.22274
	0.11987	3.28347								0.12015	3.24538									3.10821	5.04217	3.21233	9.87541	3.46026	14.9079		3.15744	1.27743		3.14664	4.88906	3.1921	9.56393	3.44432	15.1556		3.15744	1.27743
	0.12017	3.28428								0.12048	3.24633									3.10551	4.8413	3.22151	10.2247	3.46311	14.9918		3.15756	1.19017		3.15217	5.0168	3.20166	10.2429	3.44141	14.7575		3.15756	1.19017
	0.12052	3.28296								0.12082	3.24558									3.11101	5.28544	3.21413	9.9767	3.45816	14.8887		3.15758	1.14894		3.15188	4.90377	3.19515	10.0055	3.44474	15.0995		3.15758	1.14894
	0.12083	3.2827								0.12117	3.24319									3.1037	4.94443	3.21378	9.9686	3.46439	15.2211		3.15944	1.25789		3.15306	5.03977	3.19544	9.96585	3.43996	14.8776		3.15944	1.25789
	0.12117	3.2887								0.12148	3.24303									3.10471	4.983	3.21324	9.98357	3.46016	14.7343		3.16009	1.2289		3.15236	4.96711	3.19499	10.107	3.44307	14.8423		3.16009	1.2289
	0.12152	3.28535								0.12182	3.24381									3.10797	4.95209	3.21874	10.1207	3.46125	15.0608		3.16415	1.27227		3.15395	4.9708	3.19554	9.95289	3.44684	15.1156		3.16415	1.27227
	0.12187	3.2872								0.12215	3.24702									3.10603	5.14929	3.21416	10.0513	3.46081	15.0436		3.16448	1.30657		3.15845	5.19318	3.19864	10.0265	3.44568	15.2317		3.16448	1.30657
	0.12217	3.28388								0.1225	3.23943									3.10385	4.91653	3.21563	10.0549	3.45784	14.4943		3.16395	1.29412		3.15052	4.93012	3.19467	9.98945	3.43944	14.8836		3.16395	1.29412
	0.12252	3.28457								0.1228	3.24558									3.10402	5.07485	3.21377	9.98425	3.46368	15.288		3.16529	1.40091		3.15221	5.06059	3.19274	9.91565	3.44063	14.8906		3.16529	1.40091
	0.12283	3.28278								0.12313	3.23676									3.1064	4.93884	3.21717	10.0885	3.45752	14.8444		3.16605	1.35539		3.15412	4.94065	3.19661	10.1462	3.44362	15.256		3.16605	1.35539
	0.12317	3.29097								0.12347	3.24056									3.10919	4.95581	3.21263	9.84477	3.46236	15.0627		3.1668	1.24886		3.15433	4.99461	3.19309	9.88602	3.44161	14.9421		3.1668	1.24886
	0.1235	3.28496								0.12382	3.24193									3.10951	5.1635	3.21786	10.1755	3.46221	14.7334		3.16674	1.45287		3.15264	5.30387	3.1977	10.2101	3.44178	14.9719		3.16674	1.45287
	0.12383	3.28624								0.12413	3.25201									3.1049	4.93081	3.21547	9.98746	3.46702	15.3114		3.16906	1.23612		3.1463	4.86927	3.19091	9.95601	3.44612	15.4262		3.16906	1.23612
	0.12417	3.28384								0.1245	3.24596									3.10646	4.81678	3.21362	10.0272	3.46238	14.914		3.16985	1.49222		3.15281	4.95537	3.19267	10.0723	3.4372	14.8968		3.16985	1.49222
	0.12452	3.28398								0.12482	3.24822									3.11349	5.08784	3.21651	9.98807	3.46513	15.0327		3.16987	1.31019		3.15518	4.94768	3.19177	9.74461	3.4401	14.9011		3.16987	1.31019
	0.12483	3.28427								0.12515	3.24446									3.10526	4.87804	3.21751	10.0032	3.4605	14.9976		3.17436	1.26636		3.15537	4.94142	3.19622	10.1459	3.44339	15.0411		3.17436	1.26636
	0.12517	3.28155								0.1255	3.24291									3.10752	5.12917	3.21573	9.92991	3.46464	15.0701		3.17449	1.36265		3.15361	4.98775	3.19439	9.78856	3.44112	14.8857		3.17449	1.36265
	0.12552	3.28433								0.12583	3.24989									3.1034	4.90689	3.21763	10.001	3.46387	15.1965		3.17402	1.31329		3.1571	5.19979	3.19768	10.2099	3.44496	14.9163		3.17402	1.31329
	0.12585	3.28329								0.12615	3.24375									3.10779	5.02878	3.21505	9.97484	3.46084	14.9401		3.17538	1.39205		3.14872	4.91454	3.19301	9.97893	3.44349	15.017		3.17538	1.39205
	0.12618	3.28828								0.12648	3.24668									3.11081	4.86943	3.2193	10.2141	3.46462	15.0882		3.17432	1.52877		3.15258	4.98381	3.19491	9.92403	3.44124	15.0565		3.17432	1.52877
	0.12653	3.28452								0.12683	3.24677									3.11758	5.35173	3.21135	9.76439	3.46066	14.8998		3.17634	1.48367		3.14979	5.00704	3.1951	9.97094	3.44201	14.9363		3.17634	1.48367
	0.12685	3.28635								0.12717	3.24582									3.11035	5.08185	3.2189	10.1338	3.46107	15.0331		3.17603	1.4144		3.15229	4.77997	3.19463	9.87679	3.44268	15.0219		3.17603	1.4144
	0.12717	3.28291								0.1275	3.24935									3.10949	4.8405	3.21548	10.0448	3.46049	15.0641		3.1794	1.5451		3.15396	5.20599	3.19469	10.2049	3.44477	15.0058		3.1794	1.5451
	0.1275	3.28313								0.12782	3.24138									3.11848	5.13892	3.21364	9.91183	3.45868	14.8966		3.18122	1.52103		3.14483	4.95193	3.19403	10.0013	3.44245	15.0049		3.18122	1.52103
	0.12783	3.28366								0.12815	3.24637									3.10569	4.91165	3.21636	9.99425	3.46223	15.0347		3.18018	1.54659		3.1489	4.93262	3.19224	9.92791	3.44278	15.0568		3.18018	1.54659
	0.12817	3.28675								0.1285	3.23939									3.11173	5.02857	3.21633	10.0662	3.45812	14.9569		3.1821	1.45775		3.1497	5.01119	3.19053	10.0243	3.44108	14.9188		3.1821	1.45775
	0.12852	3.28666								0.12883	3.2435									3.10647	4.79301	3.21622	10.0348	3.46344	15.0583		3.18348	1.36897		3.15013	5.19571	3.18984	9.8849	3.44253	14.9649		3.18348	1.36897
	0.12885	3.28229								0.12915	3.24764									3.11405	5.22635	3.21688	10.1013	3.46093	14.9648		3.18436	1.48842		3.14283	4.86236	3.19214	10.0408	3.44562	15.0034		3.18436	1.48842
	0.12918	3.28456								0.12952	3.24629									3.10836	5.09374	3.21458	9.94108	3.46512	14.9958		3.18378	1.51418		3.1451	4.9324	3.19092	10.0793	3.44649	15.1454		3.18378	1.51418
	0.1295	3.28547								0.12982	3.23923									3.10054	4.95587	3.21644	10.0847	3.45845	14.8995		3.1877	1.40856		3.14403	5.00057	3.18831	9.78777	3.44356	15.0383		3.1877	1.40856
	0.12983	3.28285								0.13018	3.24215									3.10129	4.92661	3.21725	9.98814	3.4629	15.055		3.18672	1.471		3.14362	4.87994	3.19071	10.0365	3.44223	15.0978		3.18672	1.471
	0.13017	3.28121								0.13048	3.24215									3.11021	4.84168	3.22144	10.2366	3.46306	15.1619		3.18633	1.63847		3.14487	4.87935	3.19229	9.90446	3.43718	14.8905		3.18633	1.63847
	0.1305	3.28476								0.13083	3.24614									3.10935	5.14186	3.21941	10.1796	3.46019	14.9819		3.18695	1.46604		3.14891	4.83964	3.19268	10.1662	3.44094	14.9744		3.18695	1.46604
	0.13083	3.2885								0.13117	3.24523									3.10808	5.05631	3.2118	9.86394	3.45826	14.7555		3.18977	1.59344		3.15603	5.22246	3.19035	9.7698	3.44232	14.9338		3.18977	1.59344
	0.13117	3.28786								0.13148	3.24582									3.11085	4.99189	3.21501	9.96597	3.46626	14.9473		3.19107	1.63798		3.15298	5.22957	3.19241	10.229	3.44415	15.0881		3.19107	1.63798
	0.1315	3.28537								0.13182	3.24395									3.11079	5.1038	3.21263	9.93256	3.46626	15.2278		3.1934	1.71829		3.14963	4.93373	3.18892	9.75057	3.44202	14.8645		3.1934	1.71829
	0.13187	3.28455								0.13217	3.2442									3.10946	5.01828	3.21776	10.0923	3.46124	14.9812		3.19272	1.62026		3.14995	5.00514	3.19284	10.0674	3.44211	15.0331		3.19272	1.62026
	0.1322	3.28087								0.13253	3.24514									3.10595	4.85669	3.21645	10.004	3.46301	15.0528		3.19413	1.57877		3.14758	5.12356	3.19092	9.91257	3.44304	14.9938		3.19413	1.57877
	0.13252	3.28555								0.13285	3.2409									3.11417	5.14865	3.21754	10.1951	3.46251	15.0464		3.19447	1.4703		3.14451	4.93993	3.19359	10.0101	3.44379	14.98		3.19447	1.4703
	0.13287	3.28489								0.13318	3.23712									3.11109	5.02861	3.21317	9.89491	3.4611	14.8855		3.19537	1.62748		3.14809	4.97253	3.19073	9.76817	3.44493	15.1028		3.19537	1.62748
	0.13318	3.28138								0.13352	3.23958									3.11456	5.16703	3.21371	9.92331	3.46452	15.0132		3.19495	1.52037		3.14786	5.07477	3.19788	10.183	3.44356	14.8764		3.19495	1.52037
	0.13353	3.2852								0.13385	3.24018									3.11153	4.98541	3.21491	10.0354	3.4653	15.1257		3.19755	1.56704		3.14462	4.93702	3.19387	10.1059	3.44638	15.1788		3.19755	1.56704
	0.13387	3.28321								0.13418	3.23689									3.11555	5.27138	3.21585	10.0115	3.46069	14.9859		3.19869	1.72267		3.14465	4.86936	3.19233	10.0778	3.43957	14.8946		3.19869	1.72267
	0.1342	3.28955								0.13452	3.23749									3.10328	4.84992	3.21346	9.92189	3.46338	14.9595		3.20014	1.49436		3.14802	5.1191	3.18823	9.85089	3.44219	14.9096		3.20014	1.49436
	0.13453	3.28518								0.13485	3.24469									3.10545	4.91074	3.21715	10.086	3.46303	15.1447		3.20168	1.54849		3.14457	4.95418	3.19062	9.89089	3.44094	15.0829		3.20168	1.54849
	0.13487	3.28342								0.13517	3.24065									3.10908	4.95218	3.2135	10.0053	3.46182	14.8867		3.20382	1.44448		3.15034	5.05154	3.19255	9.91914	3.44309	15.0408		3.20382	1.44448
	0.1352	3.28473								0.13552	3.23651									3.11434	5.02624	3.21806	10.1258	3.46304	15.0685		3.20288	1.75484		3.15137	5.03764	3.19586	10.1384	3.44611	14.9887		3.20288	1.75484
	0.13553	3.28771								0.13583	3.24262									3.11123	5.20458	3.21766	9.97466	3.46056	14.9887		3.20586	1.66158		3.14507	5.03484	3.19442	10.1343	3.446	14.1117		3.20586	1.66158
	0.13587	3.28615								0.13618	3.2391									3.1051	4.85692	3.21912	10.2057	3.46205	14.9006		3.20533	1.64228		3.14927	5.06301	3.18974	9.99027	3.46712	14.682		3.20533	1.64228
	0.13618	3.28655								0.13652	3.23272									3.10831	4.87707	3.21329	9.71311	3.45988	15.1757		3.20724	1.90039		3.14343	4.80181	3.19212	9.87256	3.46607	14.7443		3.20724	1.90039
	0.13652	3.28858								0.13687	3.23809									3.11183	5.14517	3.21918	10.1895	3.46033	14.8819		3.20788	1.62823		3.14801	5.05383	3.1954	10.2831	3.46645	14.7804		3.20788	1.62823
	0.13687	3.28255								0.1372	3.23872									3.10973	5.04585	3.2178	9.64121	3.46244	15.0432		3.20774	1.66405		3.14704	4.94883	3.18924	9.8103	3.46547	14.7816		3.20774	1.66405
	0.13722	3.28625								0.13752	3.23775									3.10608	4.91845	3.2346	9.96316	3.46218	14.9422		3.20904	1.58492		3.14795	4.9629	3.19349	9.84431	3.46707	14.8506		3.20904	1.58492
	0.13752	3.28578								0.13787	3.23574									3.10868	5.00399	3.24079	10.0787	3.46275	14.9765		3.20989	1.9958		3.15787	5.14234	3.1958	10.2282	3.46773	15.1185		3.20989	1.9958
	0.13785	3.28703								0.13817	3.23633									3.10544	5.0289	3.24374	10.1581	3.46364	14.9661		3.21126	1.76125		3.15129	5.26589	3.18958	9.8885	3.46542	14.7621		3.21126	1.76125
	0.13818	3.28414								0.13852	3.23816									3.11636	5.06768	3.23926	10.2476	3.46249	14.9949		3.21037	1.86128		3.14528	4.86051	3.19377	10.0606	3.47284	14.9548		3.21037	1.86128
	0.13855	3.28011								0.13883	3.24357									3.1182	5.17044	3.23888	10.0323	3.46188	14.8426		3.21378	1.86697		3.14546	4.99544	3.19228	9.98182	3.47034	14.9659		3.21378	1.86697
	0.13887	3.28661								0.13918	3.23962									3.11055	5.11745	3.23845	10.0037	3.46006	14.8766		3.21468	1.87665		3.15015	5.05261	3.19398	10.1093	3.4685	15.0872		3.21468	1.87665
	0.13922	3.28175								0.1395	3.24158									3.10493	4.94673	3.23911	10.0749	3.46314	15.022		3.21775	1.61263		3.14787	4.96244	3.19132	9.83721	3.46747	14.9416		3.21775	1.61263
	0.13953	3.2863								0.13983	3.2402									3.10685	4.82418	3.2377	9.99905	3.46024	15.0721		3.21518	1.83249		3.15314	5.16233	3.19499	10.0514	3.46995	15.1483		3.21518	1.83249
	0.13985	3.2843								0.14018	3.24418									3.11042	5.1605	3.23939	10.004	3.46242	14.9901		3.21852	1.78504		3.15467	4.99883	3.19103	9.87996	3.46576	14.8669		3.21852	1.78504
	0.1402	3.28659								0.14052	3.24286									3.10559	4.8841	3.23768	9.97318	3.45972	15.0195		3.21743	1.95521		3.14847	5.02162	3.19468	10.1766	3.46618	15.0787		3.21743	1.95521
	0.14053	3.29043								0.14085	3.24209									3.11035	5.00213	3.23673	9.8783	3.45961	14.9141		3.21858	1.7268		3.14371	4.88941	3.19279	9.86987	3.46291	14.7848		3.21858	1.7268
	0.14087	3.28403								0.14118	3.23821									3.10954	5.12271	3.24024	10.0853	3.46589	15.0145		3.22023	1.99531		3.14827	5.04917	3.19269	9.99066	3.47128	14.9555		3.22023	1.99531
	0.1412	3.28496								0.14155	3.2403									3.10599	5.00165	3.24073	9.99308	3.46055	15.0253		3.22228	1.85586		3.14608	4.91812	3.19366	9.97046	3.4706	15.1491		3.22228	1.85586
	0.14153	3.28354								0.14185	3.24011									3.11139	4.98928	3.23916	9.94642	3.46497	15.0142		3.22383	1.94003		3.14921	4.99205	3.19395	10.0897	3.46686	14.6782		3.22383	1.94003
	0.14188	3.27931								0.1422	3.23893									3.11653	5.07011	3.24454	10.1705	3.46111	15.032		3.22394	1.78468		3.14478	5.03306	3.19459	10.0035	3.47401	15.1791		3.22394	1.78468
	0.14222	3.2817								0.14252	3.2415									3.11375	5.12059	3.23991	10.0651	3.46099	14.8813		3.22414	2.02166		3.14575	4.84856	3.19453	10.0133	3.47139	15.0514		3.22414	2.02166
	0.14253	3.28221								0.14287	3.23968									3.10922	4.99067	3.2397	9.8778	3.4644	14.9452		3.22533	1.85045		3.1508	5.10849	3.19237	10.0359	3.46896	15.0353		3.22533	1.85045
	0.14288	3.28382								0.1432	3.24011									3.10991	4.95355	3.23842	10.2197	3.46147	14.9908		3.23003	1.80065		3.1477	5.09175	3.19228	9.78561	3.46998	15.0552		3.23003	1.80065
	0.1432	3.28363								0.14355	3.24216									3.10728	5.09362	3.23668	9.89284	3.46111	14.9488		3.22793	1.89166		3.14022	4.85197	3.19641	10.1211	3.4688	14.9992		3.22793	1.89166
	0.14355	3.2868								0.14385	3.242									3.10248	4.88148	3.24385	10.1051	3.46627	15.0511		3.22987	1.93308		3.14527	4.83515	3.19103	9.98451	3.46725	15.0713		3.22987	1.93308
	0.14388	3.28625								0.14422	3.23571									3.1082	5.10133	3.24145	10.0254	3.46798	15.1245		3.22853	1.93922		3.15067	4.95842	3.19063	9.77492	3.46988	14.895		3.22853	1.93922
	0.14422	3.28427								0.14452	3.23549									3.10543	5.08317	3.23917	9.85975	3.46249	15.0551		3.23066	1.88187		3.15379	5.3946	3.20016	10.1539	3.47421	15.0164		3.23066	1.88187
	0.14453	3.28656								0.14487	3.23435									3.10734	4.98227	3.24163	10.1905	3.45868	14.9483		3.22891	1.88838		3.14124	4.79778	3.19516	10.0847	3.47151	15.0595		3.22891	1.88838
	0.14488	3.28776								0.14518	3.23494									3.10717	5.09274	3.24028	9.91434	3.46127	14.9206		3.22938	1.93019		3.15335	5.05528	3.19297	9.9614	3.4693	15.0798		3.22938	1.93019
	0.14522	3.28373								0.14552	3.23725									3.0999	4.76787	3.2412	10.0924	3.46203	14.9983		3.23174	1.87841		3.14877	5.04669	3.19399	10.1046	3.46393	14.7475		3.23174	1.87841
	0.14555	3.28956								0.14587	3.23251									3.10148	4.83774	3.243	10.0694	3.46313	14.9532		3.2318	1.95136		3.14511	4.90519	3.19058	9.94616	3.46963	15.0039		3.2318	1.95136
	0.14588	3.28645								0.1462	3.24338									3.10773	5.1215	3.23749	10.0271	3.46485	15.0922		3.23488	2.05992		3.15181	4.9814	3.19207	10.0505	3.47273	15.1087		3.23488	2.05992
	0.14622	3.28798								0.14655	3.23871									3.10217	4.90814	3.23817	9.95481	3.46424	15.0476		3.23439	2.17001		3.15183	4.98165	3.19127	9.8622	3.4661	14.9577		3.23439	2.17001
	0.14655	3.28779								0.14687	3.2384									3.10315	4.87374	3.23766	9.96332	3.46099	14.7562		3.23666	2.16134		3.1543	5.0086	3.19425	10.0721	3.46954	15.0204		3.23666	2.16134
	0.14688	3.28484								0.1472	3.23938									3.10806	5.10457	3.23839	10.0458	3.46534	15.1318		3.2392	1.90813		3.14911	5.19736	3.19516	10.206	3.46798	15.0724		3.2392	1.90813
	0.14722	3.28571								0.14753	3.23945									3.10826	5.04416	3.24048	10.0355	3.45998	14.8757		3.24033	2.1215		3.14303	4.82893	3.18926	9.94208	3.46348	15.0433		3.24033	2.1215
	0.14755	3.28191								0.14785	3.2383									3.10495	5.01437	3.2384	10.0236	3.46539	15.2952		3.23894	2.08974		3.14891	4.91893	3.19095	10.0165	3.46871	15.0194		3.23894	2.08974
	0.14788	3.2834								0.14818	3.24029									3.10355	4.99364	3.23797	10.0651	3.46265	15.0594		3.24155	2.04568		3.15415	4.9269	3.19436	10.0077	3.4706	15.2231		3.24155	2.04568
	0.1482	3.28317								0.14853	3.23884									3.10884	4.87563	3.23602	9.76956	3.4625	14.9567		3.24386	2.07185		3.1551	5.04774	3.1949	10.0986	3.46351	14.8832		3.24386	2.07185
	0.14855	3.28541								0.14888	3.23343									3.1178	5.19246	3.23876	10.058	3.46089	14.9715		3.24199	2.2007		3.1569	5.11812	3.19468	10.0497	3.46654	14.9458		3.24199	2.2007
	0.14888	3.28781								0.14922	3.23607									3.10852	4.9379	3.24091	10.0893	3.4644	15.0474		3.24479	1.97218		3.14923	4.92053	3.19201	10.0257	3.46953	14.9161		3.24479	1.97218
	0.14922	3.28767								0.14955	3.23602									3.10948	4.9951	3.23819	10.0402	3.46603	14.9903		3.24603	2.14596		3.15444	4.99307	3.18938	9.83209	3.47309	15.1701		3.24603	2.14596
	0.14955	3.28484								0.14988	3.23506									3.11421	5.14989	3.23907	9.99132	3.46695	15.1161		3.2464	1.93723		3.15426	5.02918	3.18952	9.99575	3.4712	14.9113		3.2464	1.93723
	0.14988	3.28546								0.15023	3.23172									3.10757	4.99068	3.23896	10.0458	3.46613	15.0794		3.24711	2.17435		3.15196	5.10177	3.18722	9.91628	3.47078	14.9756		3.24711	2.17435
	0.15023	3.28737								0.15053	3.23196									3.11048	5.03541	3.2369	10.0248	3.46448	14.9208		3.24921	2.21238		3.14873	4.97362	3.19163	9.96817	3.47178	14.913		3.24921	2.21238
	0.15055	3.2874								0.15087	3.23884									3.11583	5.06728	3.23999	10.0573	3.46558	14.8938		3.24851	2.15839		3.1471	4.82654	3.19412	10.0213	3.47054	15.122		3.24851	2.15839
	0.15088	3.28672								0.15122	3.24056									3.11066	5.10474	3.23844	9.97169	3.46853	15.0258		3.24825	2.19901		3.15365	5.18407	3.19235	10.0205	3.4718	15.0545		3.24825	2.19901
	0.15123	3.28729								0.15152	3.24257									3.10785	4.99372	3.2449	10.0518	3.46711	14.965		3.2516	2.24401		3.14972	5.00457	3.19746	10.1044	3.46756	14.9106		3.2516	2.24401
	0.15155	3.28131								0.15185	3.23962									3.11161	4.9516	3.2433	9.9906	3.46598	14.9785		3.25269	2.35601		3.15411	5.00946	3.1907	10.0037	3.47478	15.2401		3.25269	2.35601
	0.15187	3.28534								0.15218	3.23858									3.10703	5.11561	3.24596	10.0286	3.46716	15.0674		3.25178	2.17754		3.15053	5.20208	3.18908	9.88799	3.46597	14.8303		3.25178	2.17754
	0.15223	3.28715								0.15253	3.24105									3.10465	5.04537	3.24242	10.0442	3.46901	15.0942		3.25605	2.3538		3.14929	4.94334	3.1908	9.95658	3.47114	15.0627		3.25605	2.3538
	0.15253	3.28591								0.15287	3.23876									3.10482	5.03491	3.242	9.96455	3.46634	14.9893		3.25372	2.37484		3.14784	4.94918	3.1939	9.94861	3.46545	14.9009		3.25372	2.37484
	0.15288	3.28394								0.15322	3.23896									3.1014	4.88998	3.24308	10.1322	3.46759	14.9902		3.25537	2.19493		3.1547	4.9309	3.19491	10.1897	3.46889	15.0702		3.25537	2.19493
	0.15322	3.28751								0.15352	3.24245									3.10403	4.92985	3.24474	10.2508	3.46755	14.9969		3.25612	2.38422		3.15421	5.03757	3.18695	9.98201	3.46541	14.9592		3.25612	2.38422
	0.15353	3.28228								0.15385	3.24127									3.1023	5.06031	3.23933	9.92689	3.4687	15.0061		3.25932	2.41576		3.15095	5.0871	3.18838	9.93802	3.47007	14.9877		3.25932	2.41576
	0.15387	3.28301								0.1542	3.24349									3.10645	4.9989	3.23724	9.93186	3.46705	14.9915		3.25894	2.35276		3.14617	4.75063	3.18829	9.99047	3.46808	14.9671		3.25894	2.35276
	0.15422	3.28529								0.15455	3.23829									3.10869	4.94791	3.24171	10.0297	3.46553	15.0084		3.26087	2.26558		3.15332	5.15607	3.18999	9.99335	3.47222	15.1185		3.26087	2.26558
	0.15455	3.28498								0.15488	3.2452									3.11038	5.14703	3.24113	9.92669	3.46858	15.0752		3.26027	2.36541		3.14868	4.87355	3.18625	9.87876	3.47025	14.9561		3.26027	2.36541
	0.15487	3.2806								0.15518	3.24401									3.10715	4.91255	3.24182	10.0648	3.46818	15.125		3.26233	2.38756		3.15159	5.2158	3.18973	10.0586	3.4674	15.0181		3.26233	2.38756
	0.15522	3.28259								0.15552	3.24167									3.10969	5.07662	3.24099	9.74859	3.46346	15.039		3.26433	2.36109		3.1414	4.80729	3.19336	10.0256	3.46995	15.0239		3.26433	2.36109
	0.15555	3.28699								0.15585	3.23857									3.10589	5.05807	3.24532	10.1468	3.46229	14.5764		3.26425	2.3722		3.1495	4.87919	3.19225	9.93026	3.46919	15.0441		3.26425	2.3722
	0.15588	3.28536								0.1562	3.23735									3.10457	4.94813	3.2421	10.1708	3.46624	15.1182		3.26682	2.36195		3.15403	5.18048	3.19435	9.97604	3.47235	14.9681		3.26682	2.36195
	0.15622	3.28712								0.15653	3.23827									3.10934	4.88034	3.23626	10.0545	3.4639	15.1594		3.26655	2.42271		3.14525	4.75817	3.19408	10.096	3.47019	14.9461		3.26655	2.42271
	0.15655	3.2849								0.15687	3.23747									3.11272	4.93202	3.23956	10.1146	3.46431	14.9434		3.26965	2.38662		3.1473	5.00937	3.19524	10.0853	3.47272	15.0449		3.26965	2.38662
	0.15688	3.28804								0.15722	3.24041									3.11463	5.15577	3.23523	9.82351	3.46638	14.9948		3.26785	2.31974		3.14357	4.9909	3.18947	10.0939	3.47266	15.0316		3.26785	2.31974
	0.15722	3.28425								0.15755	3.24056									3.10859	4.98008	3.2409	10.1937	3.46497	15.0623		3.2696	2.5391		3.15094	5.03803	3.18798	9.97428	3.47028	15.0136		3.2696	2.5391
	0.15755	3.28588								0.15788	3.23982									3.11129	4.91387	3.24018	9.90196	3.46515	14.9115		3.27156	2.55572		3.14907	5.09594	3.19158	10.0141	3.46805	14.9779		3.27156	2.55572
	0.15788	3.28408								0.1582	3.23729									3.11209	5.12485	3.23709	9.86517	3.46643	15.0085		3.27156	2.48271		3.14667	4.84904	3.18838	9.93722	3.46829	14.8368		3.27156	2.48271
	0.15823	3.2871								0.15853	3.24098									3.10828	5.07666	3.24142	10.2914	3.46401	14.9708		3.27138	2.38139		3.1489	4.99058	3.1874	9.95436	3.47292	15.1046		3.27138	2.38139
	0.15857	3.2899								0.15887	3.24138									3.1091	5.04155	3.23509	9.91919	3.4667	15.207		3.27362	2.42059		3.15022	5.03493	3.19079	10.0995	3.47076	15.0086		3.27362	2.42059
	0.1589	3.28327								0.15922	3.24333									3.10892	5.05828	3.2392	10.1745	3.46026	14.9078		3.27433	2.53143		3.15062	4.99151	3.18875	9.89659	3.46989	14.8094		3.27433	2.53143
	0.15923	3.2854								0.15955	3.24348									3.11191	4.89265	3.23625	9.95125	3.46411	14.9086		3.27645	2.59911		3.15448	5.04347	3.1926	9.92956	3.47285	15.1861		3.27645	2.59911
	0.15957	3.28486								0.15987	3.24052									3.11174	5.11603	3.24044	9.9595	3.46348	14.9571		3.27516	2.48899		3.14973	5.05012	3.19558	10.0319	3.47339	15.0499		3.27516	2.48899
	0.1599	3.28414								0.16023	3.2433									3.10904	5.13856	3.24218	10.0654	3.46374	14.9612		3.2803	2.39418		3.14931	4.86009	3.19321	10.0359	3.46916	14.7071		3.2803	2.39418
	0.16022	3.28571								0.16055	3.2426									3.10973	5.10627	3.241	10.2663	3.46794	15.2039		3.27709	2.47578		3.15445	5.0308	3.19173	9.98016	3.47453	15.0925		3.27709	2.47578
	0.16055	3.28309								0.16087	3.23812									3.10448	4.88347	3.23367	9.81719	3.4661	15.0354		3.27946	2.65985		3.15159	5.09208	3.1916	10.1184	3.47398	15.1494		3.27946	2.65985
	0.1609	3.28706								0.1612	3.23895									3.10734	4.99723	3.24145	9.96888	3.46387	14.8871		3.27892	2.54037		3.15346	4.83602	3.19011	10.0626	3.47114	15.0747		3.27892	2.54037
	0.16122	3.28608								0.16157	3.23808									3.10589	4.95424	3.24449	10.1712	3.46551	15.0355		3.28318	2.56479		3.15746	5.18271	3.19167	10.001	3.47129	15.0688		3.28318	2.56479
	0.16155	3.28496								0.1619	3.24591									3.10239	4.72533	3.23927	9.85942	3.46019	14.8449		3.28181	2.61628		3.1504	4.96072	3.18901	9.95128	3.46798	14.7455		3.28181	2.61628
	0.16188	3.28529								0.16222	3.23967									3.11215	4.86414	3.24025	10.2767	3.46475	14.8275		3.28587	2.58332		3.1538	4.91055	3.18791	10.0332	3.4717	15.0939		3.28587	2.58332
	0.16223	3.28831								0.16257	3.24352									3.11891	5.15572	3.23902	9.67912	3.46753	15.1053		3.28597	2.8009		3.15734	5.03004	3.1937	9.96902	3.46964	15.0897		3.28597	2.8009
	0.16255	3.28351								0.16287	3.23977									3.11526	5.1016	3.23962	10.0185	3.46554	14.8904		3.28587	2.66054		3.15419	5.22011	3.19195	9.91345	3.46999	14.7247		3.28587	2.66054
	0.16288	3.28561								0.16322	3.24122									3.11653	5.30349	3.23876	9.95519	3.46658	15.1026		3.28785	2.64648		3.15114	4.8505	3.19418	10.0105	3.47674	15.1394		3.28785	2.64648
	0.16323	3.29014								0.16353	3.2445									3.11085	4.90955	3.24278	10.0207	3.46479	15.0084		3.28741	2.76654		3.15627	4.90223	3.19307	9.94568	3.47152	15.0799		3.28741	2.76654
	0.16355	3.28781								0.16387	3.23594									3.11461	5.04977	3.23924	10.0943	3.46458	14.9279		3.28813	2.64525		3.1559	5.36088	3.1935	10.103	3.4688	14.9575		3.28813	2.64525
	0.16388	3.28665								0.16422	3.24135									3.10821	5.05578	3.23611	10.0094	3.46629	14.9814		3.2903	2.59854		3.14585	4.63014	3.19127	10.0107	3.47082	15.1583		3.2903	2.59854
	0.16422	3.28563								0.16453	3.23805									3.11065	4.93786	3.23361	9.77164	3.46648	14.9346		3.29228	2.78686		3.15271	5.00717	3.19048	9.97174	3.46682	14.9832		3.29228	2.78686
	0.16457	3.2835								0.1649	3.24246									3.11535	5.13878	3.24047	10.011	3.46798	15.2998		3.29315	2.70332		3.15703	5.05706	3.19446	9.95089	3.46368	14.8567		3.29315	2.70332
	0.16488	3.28247								0.1652	3.24008									3.11251	5.12951	3.24059	10.0512	3.46294	15.0096		3.29292	2.73321		3.1516	5.07918	3.19322	10.1066	3.46784	15.0358		3.29292	2.73321
	0.16523	3.28634								0.16557	3.2368									3.10992	5.13309	3.24021	10.1376	3.4645	14.8845		3.29379	2.64842		3.15234	5.08305	3.188	9.95804	3.47058	14.9094		3.29379	2.64842
	0.16557	3.28247								0.16592	3.24185									3.10268	4.90163	3.23661	9.98843	3.46299	14.8371		3.29627	2.88189		3.15094	5.02283	3.19016	10.021	3.47497	15.1935		3.29627	2.88189
	0.1659	3.28662								0.16623	3.24279									3.10572	4.87651	3.23491	9.96559	3.47106	15.1526		3.29497	2.9194		3.14736	4.92545	3.19025	10.0035	3.46867	14.9204		3.29497	2.9194
	0.16623	3.28794								0.16657	3.24165									3.10889	5.10265	3.2376	9.97047	3.46454	14.9055		3.29688	3.03793		3.15008	5.03899	3.18905	9.99446	3.4725	15.0909		3.29688	3.03793
	0.16658	3.28853								0.16688	3.24203									3.10989	5.00953	3.24072	10.0529	3.46603	15.1229		3.29941	2.95058		3.15195	4.91147	3.19058	10.0675	3.46795	14.8635		3.29941	2.95058
	0.1669	3.28463								0.16723	3.24402									3.10985	5.14922	3.23939	9.94453	3.46355	14.9976		3.29646	2.86659		3.15685	4.95752	3.19191	9.90995	3.47328	15.0681		3.29646	2.86659
	0.16723	3.28929								0.16755	3.23783									3.09882	4.90927	3.2417	9.91686	3.46627	15.0387		3.30238	2.97934		3.15479	5.17447	3.19159	10.0765	3.4715	14.9098		3.30238	2.97934
	0.16758	3.28431								0.1679	3.24371									3.10146	4.86363	3.24567	10.1023	3.46579	14.9579		3.30202	3.05242		3.15242	5.10351	3.19015	10.0329	3.4689	15.0434		3.30202	3.05242
	0.16792	3.28154								0.16823	3.23852									3.1024	4.97804	3.2436	10.1159	3.4678	15.0509		3.30347	2.99652		3.14972	4.89614	3.18589	9.91557	3.47192	14.9177		3.30347	2.99652
	0.16825	3.28709								0.16858	3.24266									3.10617	5.12007	3.23853	9.89034	3.46676	14.8701		3.30387	3.0855		3.14956	4.90405	3.18845	9.98603	3.47305	15.0124		3.30387	3.0855
	0.16858	3.28456								0.1689	3.24032									3.10192	5.04795	3.24177	10.055	3.46909	15.0301		3.30522	3.04174		3.15932	5.05961	3.19237	10.1317	3.47546	15.2637		3.30522	3.04174
	0.16892	3.28593								0.16923	3.24811									3.10736	4.8591	3.23555	9.97666	3.46803	14.9066		3.30704	3.14413		3.15511	5.16414	3.18807	9.88227	3.47025	15.0165		3.30704	3.14413
	0.16925	3.28542								0.16955	3.25028									3.11195	5.14131	3.23871	9.97702	3.46306	14.9796		3.30562	3.14331		3.14791	4.96638	3.18815	10.0821	3.46492	14.8453		3.30562	3.14331
	0.16958	3.28666								0.1699	3.23991									3.11117	5.13925	3.24276	10.117	3.47835	14.6916		3.3087	3.10696		3.14976	4.90587	3.18972	9.84648	3.47231	14.9327		3.3087	3.10696
	0.16992	3.28834								0.17025	3.24573									3.11078	5.11889	3.24059	9.96031	3.49027	14.9431		3.30852	2.97516		3.15443	4.9828	3.19202	10.1768	3.47236	14.9359		3.30852	2.97516
	0.17025	3.28785								0.17058	3.24035									3.10647	5.05286	3.23812	10.0396	3.48986	15.0255		3.30955	3.27739		3.15472	5.02098	3.18865	9.92479	3.4735	15.0592		3.30955	3.27739
	0.17057	3.28878								0.17088	3.24886									3.10233	4.84745	3.23736	9.95174	3.49085	15.0363		3.30957	3.16427		3.15289	5.05665	3.19189	10.0639	3.47394	15.0579		3.30957	3.16427
	0.1709	3.28547								0.17122	3.2427									3.10657	5.08743	3.23703	9.96657	3.49138	15.166		3.31078	3.22632		3.15117	4.93985	3.18797	10.0902	3.47157	14.9429		3.31078	3.22632
	0.17123	3.28316								0.17155	3.24018									3.10851	5.04851	3.24299	10.167	3.48819	14.8991		3.31331	3.26883		3.1521	5.02528	3.18696	9.87598	3.47029	15.0074		3.31331	3.26883
	0.17158	3.28364								0.17188	3.24457									3.10858	5.01476	3.23714	9.84662	3.48952	15.0545		3.3113	3.21202		3.14831	5.00863	3.19242	10.0771	3.46886	14.8644		3.3113	3.21202
	0.17192	3.28674								0.17225	3.2423									3.1082	5.04948	3.24297	10.1519	3.49063	14.9493		3.31238	3.32493		3.14956	4.90443	3.19136	9.90424	3.47226	14.8564		3.31238	3.32493
	0.17225	3.28251								0.17255	3.24414									3.10619	4.94178	3.24039	10.0401	3.49281	14.9769		3.31451	3.27054		3.15001	5.04713	3.1973	10.0299	3.47747	15.1904		3.31451	3.27054
	0.17258	3.28653								0.1729	3.24957									3.10929	4.98929	3.2388	9.94818	3.49315	15.2109		3.31663	3.36669		3.1473	4.80917	3.19241	9.97501	3.47086	14.8506		3.31663	3.36669
	0.17292	3.28392								0.17323	3.24578									3.11104	5.22518	3.23902	9.94897	3.49118	15.0072		3.31475	3.25841		3.15228	4.92947	3.19048	10.0157	3.47747	15.1998		3.31475	3.25841
	0.17325	3.28663								0.1736	3.24737									3.10557	4.95942	3.24081	10.0553	3.48908	14.9235		3.31909	3.34171		3.15661	5.05656	3.19624	9.98305	3.47152	14.8911		3.31909	3.34171
	0.17358	3.28588								0.1739	3.2444									3.10891	5.13213	3.23825	9.95181	3.48929	14.9669		3.31979	3.29519		3.15791	5.21154	3.19469	10.1098	3.47539	15.0898		3.31979	3.29519
	0.17392	3.28098								0.17427	3.24351									3.10515	4.86018	3.24221	10.0653	3.4871	14.8898		3.31719	3.21913		3.15039	4.98859	3.19219	10.0639	3.47278	15.0703		3.31719	3.21913
	0.17425	3.28223								0.17457	3.246									3.10967	5.0981	3.24027	10.0741	3.48929	15.1499		3.31991	3.3523		3.14993	4.82704	3.19139	9.84414	3.47258	14.9351		3.31991	3.3523
	0.17458	3.28907								0.1749	3.24474									3.10481	4.94311	3.23829	9.94569	3.48701	14.8205		3.32257	3.28846		3.15447	5.06576	3.19498	10.15	3.4722	14.96		3.32257	3.28846
	0.17492	3.28436								0.17523	3.24854									3.11023	4.886	3.23721	9.95112	3.49186	15.0752		3.32345	3.4403		3.15672	5.10011	3.19305	9.93839	3.47551	14.9898		3.32345	3.4403
	0.17525	3.28779								0.17558	3.2479									3.10785	4.99809	3.24125	10.0953	3.48812	14.7034		3.32392	3.3656		3.15394	4.98588	3.194	10.0674	3.47272	15.0696		3.32392	3.3656
	0.17558	3.28819								0.17592	3.24225									3.11124	5.1016	3.23644	9.99546	3.49273	15.1776		3.32524	3.406		3.15052	5.00595	3.19142	10.0051	3.47059	14.8811		3.32524	3.406
	0.17592	3.28501								0.17623	3.24063									3.10809	4.94727	3.24297	10.2332	3.48894	15.0474		3.32568	3.41227		3.14831	5.01142	3.19178	9.98421	3.47324	15.0684		3.32568	3.41227
	0.17625	3.28713								0.17658	3.24082									3.11193	5.07676	3.23834	10.0328	3.49223	14.9939		3.32675	3.51053		3.14638	4.84713	3.18917	9.93283	3.47339	14.9492		3.32675	3.51053
	0.17658	3.28387								0.1769	3.24286									3.11221	5.17002	3.23611	9.82419	3.48545	14.8385		3.32619	3.63919		3.14757	5.03444	3.19339	10.1244	3.47149	14.9712		3.32619	3.63919
	0.17693	3.28409								0.17723	3.24229									3.10718	4.96362	3.23991	10.0502	3.48779	15.0722		3.32894	3.42566		3.14596	4.88207	3.18909	9.97326	3.47057	14.9223		3.32894	3.42566
	0.17727	3.28791								0.17757	3.24725									3.10738	5.15727	3.23925	9.92552	3.48921	14.9673		3.3279	3.4931		3.15356	5.10099	3.18808	9.94215	3.47493	14.9972		3.3279	3.4931
	0.1776	3.28497								0.17792	3.24591									3.10448	5.01693	3.23941	10.0235	3.48932	15.016		3.33093	3.60753		3.1517	4.94791	3.19207	9.90901	3.47204	14.9693		3.33093	3.60753
	0.17792	3.28828								0.17825	3.24312									3.1032	4.91679	3.24128	9.93756	3.48581	14.9345		3.33219	3.58918		3.15789	5.14537	3.19325	10.1054	3.46949	15.0014		3.33219	3.58918
	0.17825	3.28347								0.1786	3.24322									3.10463	4.98211	3.2453	10.2421	3.49079	15.0796		3.32892	3.65791		3.15227	4.91979	3.19202	9.87358	3.47395	15.0019		3.32892	3.65791
	0.1786	3.28466								0.1789	3.24323									3.10073	5.02446	3.2356	9.7563	3.48922	14.9919		3.33306	3.67904		3.15324	5.09527	3.19049	10.0259	3.46993	15.1161		3.33306	3.67904
	0.17892	3.28629								0.17923	3.24035									3.10192	4.88575	3.24334	10.0073	3.48787	14.8697		3.33607	3.75166		3.1489	5.00007	3.19128	9.89051	3.47219	14.9917		3.33607	3.75166
	0.17925	3.28753								0.17957	3.24187									3.10567	4.92925	3.24413	10.0304	3.49082	15.0591		3.33608	3.62384		3.14928	4.9458	3.19135	10.1128	3.47106	14.9827		3.33608	3.62384
	0.17958	3.28941								0.17992	3.23934									3.10579	5.01801	3.24575	10.1468	3.48954	15.0751		3.33538	3.68332		3.15019	5.05522	3.18765	10.043	3.47588	15.0047		3.33538	3.68332
	0.17992	3.28542								0.18023	3.2462									3.10768	5.08105	3.24044	10.0241	3.49569	15.096		3.33776	3.73693		3.14903	5.04516	3.1891	9.94359	3.47919	15.1225		3.33776	3.73693
	0.18027	3.28201								0.18058	3.24487									3.10739	5.09332	3.24456	10.15	3.49263	14.9459		3.33741	3.90159		3.15106	4.85544	3.1883	10.0276	3.47173	14.9384		3.33741	3.90159
	0.1806	3.28932								0.18088	3.24076									3.10816	4.87694	3.23673	9.91726	3.49193	14.9767		3.34073	3.80565		3.15294	5.02697	3.19047	10.0564	3.47487	14.9929		3.34073	3.80565
	0.18093	3.28577								0.18125	3.24169									3.11116	5.12695	3.24125	9.97551	3.48932	14.9175		3.33978	3.69271		3.15561	5.15197	3.1884	9.88391	3.472	15.0645		3.33978	3.69271
	0.18125	3.28319								0.18155	3.24127									3.10756	5.09459	3.243	10.1033	3.48918	14.9787		3.33995	3.90958		3.15052	4.86954	3.19324	10.0333	3.47425	15.0375		3.33995	3.90958
	0.18158	3.2823								0.18192	3.24465									3.10572	4.90786	3.24068	9.97332	3.49261	14.9504		3.34061	3.87745		3.15058	4.91182	3.19373	10.0081	3.46974	14.8416		3.34061	3.87745
	0.18193	3.28511								0.18225	3.24503									3.10886	5.19271	3.24077	10.0158	3.49329	15.0861		3.34198	3.907		3.14816	4.95489	3.19278	10.0758	3.47492	15.1652		3.34198	3.907
	0.18227	3.28817								0.18257	3.24316									3.1043	4.86979	3.24044	10.0703	3.4904	14.9603		3.34349	3.95487		3.15456	5.14979	3.19111	9.95527	3.471	14.8294		3.34349	3.95487
	0.18258	3.2814								0.18292	3.24211									3.1086	4.9374	3.24229	10.0869	3.48881	14.9997		3.34147	3.90097		3.15191	4.905	3.19568	10.0558	3.47578	15.2054		3.34147	3.90097
	0.18293	3.28465								0.18325	3.23893									3.10634	4.98413	3.24113	10.0007	3.48862	15.0484		3.34458	4.09749		3.15042	4.92517	3.19133	10.1039	3.47544	14.9128		3.34458	4.09749
	0.18327	3.28126								0.18357	3.24349									3.10696	5.15128	3.24222	10.1386	3.48628	15.0344		3.34551	4.14792		3.15567	5.20548	3.18731	10.1129	3.47522	15.0709		3.34551	4.14792
	0.1836	3.2838								0.18392	3.24623									3.10505	4.93689	3.23985	9.98974	3.48729	14.9885		3.34424	4.06661		3.14945	4.97396	3.18227	9.86406	3.47236	14.85		3.34424	4.06661
	0.18392	3.28204								0.18427	3.24119									3.10732	4.9385	3.24097	10.029	3.48899	14.8739		3.34855	4.20412		3.14898	4.90844	3.18806	9.9117	3.47937	15.2698		3.34855	4.20412
	0.18427	3.28198								0.18457	3.24704									3.10862	5.1326	3.23939	9.97415	3.49153	14.9929		3.34861	4.07212		3.15443	5.17332	3.18747	9.9396	3.47005	14.8218		3.34861	4.07212
	0.18458	3.28763								0.18492	3.24337									3.10867	4.87338	3.24289	10.0754	3.49122	14.9943		3.35098	4.2306		3.14752	5.13199	3.18953	10.0041	3.47034	15.0001		3.35098	4.2306
	0.18493	3.28707								0.18523	3.24251									3.11627	5.09974	3.24443	10.081	3.48867	15.2049		3.35251	4.26249		3.14131	4.82118	3.18732	10.0549	3.47336	15.1075		3.35251	4.26249
	0.18527	3.284								0.18557	3.24457									3.10923	5.23181	3.23773	9.90659	3.48779	14.8873		3.35092	4.13004		3.14764	5.02979	3.18834	9.91366	3.47071	14.9179		3.35092	4.13004
	0.1856	3.28498								0.1859	3.24236									3.10121	4.89398	3.24146	10.0888	3.49045	15.0417		3.35366	4.1124		3.14897	4.92402	3.18974	9.88173	3.47265	14.8805		3.35366	4.1124
	0.18593	3.28456								0.18623	3.24161									3.10701	4.87538	3.24016	9.88916	3.49003	15.0135		3.35511	4.36233		3.14858	4.96232	3.19235	10.1099	3.47549	15.1285		3.35511	4.36233
	0.18625	3.28658								0.18657	3.24718									3.11361	5.22364	3.24469	10.0119	3.48847	15.0798		3.35249	4.32685		3.14578	4.99813	3.1904	10.049	3.47109	15.1013		3.35249	4.32685
	0.18658	3.28963								0.1869	3.24151									3.10768	4.92339	3.2455	10.1123	3.48979	14.8979		3.35353	4.28899		3.14674	5.04462	3.19186	9.97524	3.46664	14.7681		3.35353	4.28899
	0.18693	3.28788								0.18725	3.24164									3.10463	5.10598	3.24075	10.0244	3.49357	15.0846		3.35843	4.45259		3.14797	4.88883	3.19164	9.95883	3.47235	14.992		3.35843	4.45259
	0.18725	3.285								0.18757	3.24136									3.10305	4.88884	3.24109	10.0398	3.48976	15.0805		3.35687	4.31423		3.1495	4.94888	3.19292	10.0383	3.47594	15.0169		3.35687	4.31423
	0.1876	3.28664								0.18792	3.24112									3.10545	4.98872	3.23818	9.88118	3.49091	14.9306		3.35667	4.45112		3.15312	5.14643	3.19143	10.0932	3.47365	15.1011		3.35667	4.45112
	0.18793	3.28536								0.18825	3.24421									3.09943	4.88621	3.23949	9.97905	3.48964	15.0846		3.35845	4.4817		3.15	4.90205	3.18712	9.87304	3.46806	14.8774		3.35845	4.4817
	0.18825	3.28524								0.1886	3.23826									3.1062	5.0322	3.24239	10.109	3.48557	15.0291		3.36087	4.48229		3.15614	5.14211	3.18736	9.98132	3.47142	15.0967		3.36087	4.48229
	0.18862	3.28634								0.1889	3.24227									3.10629	4.96708	3.24024	9.99777	3.49034	14.9409		3.36071	4.45705		3.15048	5.11493	3.18519	10.0008	3.47032	14.9282		3.36071	4.45705
	0.18893	3.28536								0.18923	3.24413									3.10852	4.86733	3.23662	9.7054	3.48818	14.9692		3.36055	4.54787		3.14684	5.0751	3.18739	10.0295	3.4698	14.8977		3.36055	4.54787
	0.18927	3.2885								0.18957	3.2396									3.11616	5.11312	3.24552	10.1078	3.48854	14.9945		3.36216	4.71397		3.14211	4.91777	3.18327	9.90726	3.47237	15.0199		3.36216	4.71397
	0.18958	3.28701								0.1899	3.24158									3.11216	5.05041	3.24112	10.0224	3.4915	14.8923		3.36332	4.57287		3.14151	4.91961	3.18725	9.9997	3.47344	15.0746		3.36332	4.57287
	0.18993	3.28576								0.19023	3.24675									3.11527	5.25151	3.24092	9.96597	3.49034	14.9889		3.36548	4.55131		3.14064	4.82403	3.18612	9.89753	3.47056	14.9233		3.36548	4.55131
	0.19028	3.28148								0.19058	3.2393									3.10715	4.91512	3.24367	10.1396	3.49158	15.0524		3.36573	4.55603		3.14718	4.92098	3.19059	10.1847	3.46885	14.9888		3.36573	4.55603
	0.19062	3.28137								0.19092	3.23636									3.11333	5.23675	3.23643	9.97448	3.48943	14.9803		3.36495	4.7893		3.15202	5.20915	3.18522	9.94875	3.47367	14.9358		3.36495	4.7893
	0.19093	3.28303								0.19127	3.24107									3.10572	5.01778	3.24144	9.97552	3.48482	14.914		3.36686	4.75459		3.1439	5.03922	3.18932	10.0113	3.4698	14.8783		3.36686	4.75459
	0.19127	3.28009								0.1916	3.24375									3.10668	5.00174	3.24125	10.0583	3.48671	14.9604		3.36872	4.89178		3.14789	4.99101	3.19	10.1963	3.47622	15.0175		3.36872	4.89178
	0.19162	3.27843								0.19192	3.24038									3.1052	5.05365	3.23811	9.96912	3.48965	15.0154		3.36961	4.80598		3.14152	4.85148	3.18533	9.59441	3.47659	15.1145		3.36961	4.80598
	0.19193	3.28685								0.19225	3.24093									3.10296	4.86746	3.24031	10.0206	3.48862	15.0158		3.36833	4.87857		3.1483	5.11962	3.19757	10.0952	3.47438	14.8471		3.36833	4.87857
	0.19227	3.28226								0.1926	3.24318									3.10549	4.97607	3.23818	10.101	3.48775	15.1146		3.37254	4.96581		3.14514	4.9583	3.19579	10.1409	3.47353	15.18		3.37254	4.96581
	0.19262	3.28442								0.19292	3.24565									3.10668	5.05416	3.238	9.8283	3.48328	14.8122		3.37149	4.88803		3.14819	4.94596	3.18935	9.81514	3.46987	15.0742		3.37149	4.88803
	0.19295	3.28656								0.19325	3.24326									3.10319	5.00793	3.24189	10.0583	3.48857	15.0479		3.3721	5.04031		3.14737	4.99797	3.19536	10.0452	3.46705	15.0044		3.3721	5.04031
	0.19328	3.28454								0.19358	3.24161									3.1024	4.80009	3.24176	10.0441	3.4888	14.9819		3.37646	5.09395		3.14921	4.97319	3.19861	10.1495	3.46723	14.9895		3.37646	5.09395
	0.19362	3.28407								0.19393	3.24196									3.11031	5.00263	3.23941	10.0147	3.49005	15.1127		3.37336	5.12705		3.15431	4.97574	3.19234	10.0499	3.47092	15.0044		3.37336	5.12705
	0.19393	3.28162								0.19428	3.24668									3.10975	5.1551	3.23826	9.96094	3.49188	15.0099		3.37314	4.9776		3.15393	5.17762	3.18908	9.89919	3.46644	14.7727		3.37314	4.9776
	0.19427	3.28839								0.1946	3.24507									3.10555	5.03094	3.23967	10.0072	3.48712	14.982		3.37657	5.04937		3.15313	4.94078	3.18982	10.1489	3.46995	14.9975		3.37657	5.04937
	0.1946	3.27938								0.19493	3.24605									3.10309	4.86466	3.24519	10.1355	3.48761	14.9265		3.37815	5.17821		3.14877	5.09242	3.1913	9.93806	3.47115	14.9742		3.37815	5.17821
	0.19493	3.28677								0.19528	3.24336									3.103	5.08349	3.24078	9.99882	3.48807	15.0242		3.37722	5.18202		3.14555	4.79811	3.18824	9.98954	3.47461	15.2659		3.37722	5.18202
	0.19527	3.28815								0.1956	3.24038									3.10298	4.96958	3.23986	10.0952	3.48527	14.9248		3.37755	5.30615		3.1538	5.17837	3.19314	9.89508	3.46811	14.8279		3.37755	5.30615
	0.19563	3.28455								0.19593	3.24379									3.10795	5.04625	3.23695	9.79985	3.48774	15.0243		3.37616	5.243		3.14501	5.10124	3.19051	9.8755	3.47571	15.1855		3.37616	5.243
	0.19597	3.28627								0.19625	3.24176									3.10138	4.92247	3.24319	10.2185	3.49222	15.1427		3.37853	5.30698		3.14205	4.89041	3.19493	10.1717	3.46862	15.0438		3.37853	5.30698
	0.1963	3.28585								0.19658	3.24686									3.10595	5.11079	3.23967	9.9	3.48744	14.7707		3.38113	5.41136		3.1455	4.82691	3.19403	9.97028	3.46589	14.7089		3.38113	5.41136
	0.1966	3.2839								0.19692	3.25079									3.10442	4.93511	3.2411	9.85692	3.4889	14.9602		3.38399	5.40801		3.15278	5.07203	3.19508	10.0285	3.47236	14.9521		3.38399	5.40801
	0.19693	3.28195								0.19725	3.24549									3.11098	5.18624	3.2439	10.1441	3.48735	15.009		3.38305	5.46715		3.1504	4.95744	3.19231	10.1025	3.4732	15.017		3.38305	5.46715
	0.19728	3.28692								0.1976	3.24316									3.10905	5.01583	3.24017	9.94567	3.49314	15.0645		3.3841	5.37507		3.14981	5.09098	3.19358	10.0424	3.47624	15.129		3.3841	5.37507
	0.19763	3.28685								0.19793	3.24374									3.10971	5.06482	3.24328	10.0387	3.48889	14.9478		3.38379	5.40672		3.15035	5.07706	3.19392	10.0048	3.47362	15.0534		3.38379	5.40672
	0.19795	3.28492								0.19828	3.24588									3.10862	5.03018	3.24324	10.0526	3.48857	15.0306		3.38509	5.52508		3.14884	4.91154	3.18937	9.97733	3.46992	14.8205		3.38509	5.52508
	0.1983	3.28578								0.1986	3.24106									3.10165	5.12479	3.24283	9.99884	3.48647	14.9714		3.38443	5.64565		3.15289	4.97056	3.1891	9.91197	3.4753	15.1233		3.38443	5.64565
	0.19865	3.28499								0.19893	3.24383									3.10455	4.84879	3.24071	9.92369	3.48905	14.9989		3.38686	5.62473		3.1527	5.0121	3.19133	10.0229	3.47036	14.8112		3.38686	5.62473
	0.19897	3.28377								0.19928	3.23786									3.10549	5.1283	3.24242	10.0419	3.48949	14.9877		3.38527	5.56097		3.15288	4.90828	3.19146	9.95205	3.4723	15.1366		3.38527	5.56097
	0.1993	3.28139								0.1996	3.24516									3.10161	4.90774	3.24036	10.0482	3.49058	15.0644		3.38684	5.41975		3.15424	4.95074	3.19139	10.02	3.47271	15.1772		3.38684	5.41975
	0.19963	3.28208								0.19993	3.24046									3.10508	4.92272	3.24091	10.1455	3.48873	15.0345		3.38756	5.79269		3.1577	5.16322	3.19298	10.0298	3.47026	14.8429		3.38756	5.79269
	0.19997	3.2797								0.20028	3.23802									3.10765	4.98806	3.2355	9.92626	3.48994	14.9746		3.38839	5.68945		3.15212	5.11015	3.18767	10.0912	3.47373	14.9861		3.38839	5.68945
	0.2003	3.28081								0.20062	3.24284									3.10382	5.08025	3.23728	9.9302	3.49283	15.1707		3.39052	5.73113		3.14707	4.94666	3.1922	10.0432	3.47442	15.2081		3.39052	5.73113
	0.20063	3.28803								0.20095	3.24702									3.09933	4.90876	3.24147	10.1066	3.48491	14.9184		3.39032	5.71593		3.15015	4.91437	3.19105	9.90678	3.47015	14.9685		3.39032	5.71593
	0.20097	3.28257								0.20128	3.24626									3.10841	5.15257	3.24051	9.9546	3.48967	15.0106		3.39231	5.72655		3.15008	4.95613	3.19037	10.0841	3.46959	14.9673		3.39231	5.72655
	0.20128	3.28304								0.2016	3.25129									3.10826	4.91166	3.24001	9.95432	3.48608	15.0339		3.3956	5.71824		3.15322	4.96929	3.19022	10.0127	3.46613	14.8836		3.3956	5.71824
	0.20163	3.28496								0.20195	3.24762									3.10297	4.77443	3.2461	10.1648	3.48916	14.9923		3.39548	5.99903		3.15591	5.07437	3.19628	10.1062	3.46856	15.1501		3.39548	5.99903
	0.20195	3.27987								0.20228	3.24723									3.11116	5.03451	3.23833	9.97142	3.48967	15.073		3.39248	6.02249		3.15637	5.14205	3.18921	10.1486	3.46947	14.8463		3.39248	6.02249
	0.20228	3.28575								0.2026	3.24569									3.1099	5.10326	3.23962	9.96424	3.49182	14.901		3.397	5.94867		3.15434	5.19148	3.18633	9.75536	3.47237	15.1412		3.397	5.94867
	0.20262	3.28671								0.20293	3.24652									3.10598	5.19914	3.24409	10.0519	3.49241	15.0706		3.39543	6.06523		3.14839	4.70281	3.19008	10.0073	3.47081	14.7805		3.39543	6.06523
	0.20295	3.28735								0.20327	3.25493									3.10183	4.9995	3.24243	9.99737	3.4865	14.8157		3.3989	5.90295		3.15165	4.92356	3.18655	9.82596	3.47086	15.0974		3.3989	5.90295
	0.2033	3.28313								0.20362	3.24586									3.10287	4.93152	3.23839	9.89163	3.49198	15.0908		3.39689	6.18558		3.15316	4.95199	3.19081	10.0678	3.46935	14.918		3.39689	6.18558
	0.20362	3.28859								0.20395	3.249									3.10214	4.92803	3.24031	9.94544	3.49109	14.986		3.39858	6.26949		3.15556	4.97676	3.18902	10.0112	3.47309	15.0548		3.39858	6.26949
	0.20395	3.28387								0.20427	3.25221									3.10858	5.21185	3.24708	10.2477	3.4897	14.9626		3.39948	6.28462		3.16206	5.18916	3.1884	9.82798	3.47117	14.9866		3.39948	6.28462
	0.20428	3.28591								0.20462	3.24727									3.1072	4.9982	3.24209	10.0385	3.48668	14.9866		3.40255	6.3716		3.15712	5.19499	3.19616	10.1223	3.47217	15.1031		3.40255	6.3716
	0.20462	3.28506								0.20493	3.24926									3.10557	4.90196	3.23581	9.70672	3.48936	15.0318		3.40049	6.35169		3.14958	4.91369	3.1915	9.9653	3.46936	15.018		3.40049	6.35169
	0.20495	3.28355								0.20528	3.24528									3.11478	5.20669	3.24555	10.0458	3.48859	14.9397		3.40365	6.36286		3.14682	5.14797	3.19248	9.95545	3.46681	15.0494		3.40365	6.36286
	0.20532	3.27835								0.2056	3.24675									3.10595	4.93856	3.24564	10.077	3.49123	15.0852		3.40059	6.30477		3.1412	4.79184	3.19308	10.0887	3.46606	14.8272		3.40059	6.30477
	0.20563	3.28647								0.20593	3.25117									3.11159	5.20626	3.23972	9.90988	3.49131	15.0086		3.40405	6.4188		3.14409	4.80794	3.19114	9.96751	3.46917	15.0647		3.40405	6.4188
	0.20595	3.28623								0.20628	3.24904									3.10678	4.98181	3.24143	9.92061	3.48871	15.0562		3.40481	6.57729		3.15242	4.9914	3.19298	10.1423	3.47198	15.0056		3.40481	6.57729
	0.2063	3.28026								0.20662	3.24785									3.10666	4.89205	3.2426	10.1257	3.48854	14.8427		3.40615	6.5246		3.15408	5.16178	3.18795	9.71818	3.47483	15.1035		3.40615	6.5246
	0.20663	3.28051								0.20695	3.24275									3.10778	5.06962	3.23934	9.92645	3.49193	15.1391		3.40585	6.7551		3.1474	5.0514	3.19439	10.3223	3.468	14.9314		3.40585	6.7551
	0.20698	3.28701								0.2073	3.2465									3.1089	4.91301	3.2439	10.1138	3.48863	14.7268		3.40722	6.56297		3.14753	5.00917	3.19285	10.0044	3.47433	15.0489		3.40722	6.56297
	0.20732	3.28391								0.20763	3.24555									3.10747	4.99942	3.24041	10.0392	3.49419	15.1011		3.40924	6.72307		3.14348	4.63436	3.18651	9.85535	3.47205	15.0708		3.40924	6.72307
	0.20763	3.28315								0.20797	3.24554									3.10612	5.08774	3.23922	9.97911	3.49299	15.0478		3.411	6.87348		3.15709	5.18208	3.18851	9.83208	3.47004	15.0426		3.411	6.87348
	0.20798	3.28305								0.20827	3.24473									3.10695	5.01179	3.24105	10.1088	3.48698	14.83		3.41135	6.73371		3.1481	4.94093	3.19219	10.1332	3.47105	15.0034		3.41135	6.73371
	0.20832	3.28478								0.20862	3.24521									3.10932	4.83282	3.23677	10.0128	3.49313	15.0419		3.41062	6.90743		3.15435	5.09591	3.18843	9.95369	3.47136	14.9396		3.41062	6.90743
	0.20865	3.28127								0.20897	3.2492									3.11246	5.09401	3.23951	9.97591	3.49038	15.1015		3.40924	7.07363		3.14874	5.10436	3.18856	10.2027	3.47102	14.9834		3.40924	7.07363
	0.20897	3.2864								0.2093	3.24642									3.11256	5.21625	3.242	9.99516	3.49084	14.8401		3.41224	7.01578		3.14706	4.88492	3.18548	9.88978	3.47563	15.0799		3.41224	7.01578
	0.20932	3.28156								0.20962	3.24568									3.11136	5.04633	3.2396	10.0413	3.49063	15.2064		3.4119	7.14092		3.1491	5.04098	3.18511	9.91074	3.46561	14.8204		3.4119	7.14092
	0.20965	3.28556								0.20993	3.24632									3.10683	5.11455	3.24129	10.0296	3.4889	14.8764		3.41372	7.1649		3.15063	4.88293	3.18858	10.0282	3.47241	15.0939		3.41372	7.1649
	0.20998	3.28067								0.21027	3.24823									3.10873	5.03752	3.23941	9.92173	3.49122	15.0871		3.413	7.07616		3.15039	4.97149	3.19106	10.0023	3.47248	15.0007		3.413	7.07616
	0.21028	3.28515								0.21063	3.251									3.10694	4.96242	3.23901	9.94866	3.49116	15.128		3.41382	7.08081		3.15106	4.8898	3.19051	10.0666	3.47157	15.1319		3.41382	7.08081
	0.21062	3.28279								0.21095	3.24797									3.11032	4.97001	3.24584	10.0157	3.48742	14.7092		3.41674	7.12874		3.1599	5.34497	3.18945	9.92689	3.4708	15.2366		3.41674	7.12874
	0.21097	3.2833								0.21128	3.24968									3.10594	4.94069	3.24555	10.1225	3.49301	14.998		3.41626	7.20598		3.14568	4.91564	3.19033	10.0384	3.46652	14.825		3.41626	7.20598
	0.2113	3.28592								0.2116	3.24655									3.11076	5.0413	3.24385	9.99205	3.49176	15.155		3.41805	7.18198		3.14739	5.04969	3.18871	10.0038	3.46839	14.7981		3.41805	7.18198
	0.21163	3.2884								0.21193	3.24671									3.11598	5.05025	3.23989	9.97398	3.49119	15.0726		3.41898	7.28266		3.14827	4.81791	3.19395	10.0516	3.47326	15.2441		3.41898	7.28266
	0.21198	3.28669								0.21228	3.24403									3.1146	5.2442	3.2414	9.99779	3.48798	14.9005		3.41666	7.35685		3.15237	4.99392	3.18978	10.0125	3.4693	14.9624		3.41666	7.35685
	0.2123	3.28546								0.21262	3.24834									3.1055	4.98796	3.24237	10.1894	3.48984	15.0353		3.41833	7.36271		3.15514	5.26212	3.19273	9.93634	3.46918	14.9238		3.41833	7.36271
	0.21263	3.27896								0.21295	3.2473									3.10295	4.87408	3.23962	9.88535	3.48725	14.923		3.42203	7.47002		3.14662	4.82351	3.19495	10.1134	3.46962	15.015		3.42203	7.47002
	0.21295	3.28376								0.21327	3.24482									3.10715	4.92445	3.24239	9.90466	3.48516	15.0079		3.42208	7.67944		3.14954	4.97254	3.19624	10.0209	3.47313	14.9396		3.42208	7.67944
	0.2133	3.28502								0.2136	3.24823									3.11321	5.00994	3.24488	10.2121	3.48561	14.8552		3.42298	7.56262		3.15228	4.96169	3.19529	10.0125	3.46778	15.0357		3.42298	7.56262
	0.21363	3.28465								0.21395	3.24502									3.10937	5.03901	3.23905	9.83331	3.49344	15.1699		3.42277	7.61297		3.15617	5.181	3.19298	9.90952	3.47047	14.9511		3.42277	7.61297
	0.21395	3.28334								0.21428	3.24097									3.10702	4.79724	3.23982	9.87485	3.48895	15.0046		3.42426	7.69002		3.1465	4.86901	3.19327	9.98219	3.47125	14.9588		3.42426	7.69002
	0.2143	3.27842								0.2146	3.24021									3.11333	5.1913	3.24578	10.0028	3.4881	14.9165		3.42332	7.71762		3.15157	4.95931	3.19392	9.96868	3.47412	15.057		3.42332	7.71762
	0.21463	3.28533								0.21495	3.24109									3.10961	5.1194	3.24463	10.2078	3.49126	14.9586		3.42671	7.96457		3.15589	5.18961	3.19375	10.0419	3.47303	15.0779		3.42671	7.96457
	0.21497	3.28242								0.21532	3.23881									3.10519	5.01909	3.24223	10.0401	3.49119	15.1524		3.42569	7.9709		3.1504	4.94709	3.19022	10.0538	3.47142	15.0074		3.42569	7.9709
	0.2153	3.28318								0.21563	3.23938									3.11052	5.02905	3.24078	10.0402	3.48589	14.7873		3.42731	7.91376		3.14936	4.94321	3.19173	9.95622	3.47	14.8982		3.42731	7.91376
	0.21565	3.2831								0.21597	3.23723									3.10907	5.04033	3.241	9.93765	3.49022	15.0759		3.42632	7.90642		3.14727	5.04726	3.19123	10.0211	3.47318	14.9169		3.42632	7.90642
	0.21597	3.27948								0.2163	3.24217									3.11342	4.97075	3.23897	10.0001	3.49007	14.9227		3.42763	8.04394		3.14822	4.86607	3.18973	10.0051	3.47698	14.9696		3.42763	8.04394
	0.21632	3.28363								0.21662	3.23987									3.1103	5.22632	3.24108	9.93415	3.49155	15.1998		3.42814	7.98302		3.1525	4.99674	3.19177	9.98803	3.47666	15.1667		3.42814	7.98302
	0.21663	3.28427								0.21698	3.23931									3.10609	4.90994	3.24315	9.96201	3.48652	14.9804		3.43109	8.14734		3.15454	5.13097	3.19132	9.91711	3.47052	14.9673		3.43109	8.14734
	0.21698	3.28218								0.2173	3.24111									3.10592	5.22398	3.2452	10.0004	3.49041	14.9768		3.43059	8.14294		3.1479	4.9511	3.19214	10.1448	3.47362	14.9439		3.43059	8.14294
	0.21732	3.28311								0.21762	3.23951									3.10059	4.81186	3.24297	10.0499	3.48929	15.1732		3.43214	8.25922		3.14678	4.95379	3.18746	9.94081	3.47589	15.1894		3.43214	8.25922
	0.21763	3.28152								0.21797	3.24285									3.10117	4.7456	3.23942	9.88096	3.48645	14.9269		3.4314	8.36655		3.15149	5.08182	3.19098	10.1174	3.4727	14.8599		3.4314	8.36655
	0.21797	3.28091								0.2183	3.23993									3.09927	4.85616	3.24376	10.0014	3.48955	15.0289		3.43277	8.53718		3.15095	4.82855	3.18501	9.92098	3.47109	15.0317		3.43277	8.53718
	0.2183	3.27977								0.21862	3.24967									3.1018	4.74851	3.24903	10.3034	3.48627	14.5896		3.43245	8.63959		3.15757	5.16476	3.18966	9.94042	3.47369	15.1266		3.43245	8.63959
	0.21863	3.27974								0.21898	3.24605									3.10036	4.67621	3.2418	10.0045	3.49146	15.0215		3.43398	8.51418		3.15321	5.10345	3.19068	9.98755	3.47222	14.9403		3.43398	8.51418
	0.21898	3.28332								0.21928	3.2464									3.0992	4.93028	3.24133	10.0488	3.49332	15.1402		3.43557	8.61956		3.1466	5.01132	3.19171	10.0803	3.47009	14.8599		3.43557	8.61956
	0.21932	3.2846								0.21965	3.24564									3.09901	4.81684	3.24186	10.0433	3.48848	15.0641		3.436	8.56824		3.15205	5.13655	3.18803	9.91563	3.47275	15.0796		3.436	8.56824
	0.21965	3.28425								0.21995	3.24461									3.0994	4.6548	3.24327	10.0042	3.49077	15.0116		3.43585	8.7189		3.14457	4.93517	3.19241	10.147	3.46954	15.135		3.43585	8.7189
	0.21998	3.28654								0.2203	3.24213									3.11375	5.29753	3.24146	9.98035	3.4917	14.8136		3.43698	8.70742		3.14602	4.91294	3.1884	10.0073	3.46442	14.8079		3.43698	8.70742
	0.2203	3.28319								0.22063	3.23621									3.11288	5.30831	3.24156	10.0097	3.49296	15.1329		3.43597	8.7917		3.14772	4.88705	3.18832	9.99049	3.4694	15.1024		3.43597	8.7917
	0.22065	3.28357								0.22095	3.24317									3.11485	5.2316	3.24186	10.017	3.48852	14.9676		3.44135	8.97276		3.14818	5.08628	3.18528	10.0048	3.47064	14.7803		3.44135	8.97276
	0.22098	3.28461								0.2213	3.24259									3.11955	5.29407	3.24135	10.0346	3.49193	14.9778		3.43749	8.9581		3.14696	4.88608	3.18617	10.0206	3.47715	15.1674		3.43749	8.9581
	0.2213	3.28339								0.22163	3.23934									3.11615	5.17043	3.24033	9.9282	3.48548	14.886		3.43935	9.03763		3.1504	5.09538	3.18564	10.0343	3.47428	15.1048		3.43935	9.03763
	0.22165	3.27775								0.22197	3.24372									3.10857	5.11606	3.24171	10.1511	3.48582	14.9535		3.43977	9.12216		3.14487	5.07585	3.18912	9.95714	3.47238	15.0445		3.43977	9.12216
	0.22198	3.28505								0.22228	3.24226									3.1061	5.02107	3.23828	9.9194	3.48814	15.065		3.44263	9.19544		3.15096	4.91197	3.18854	10.1026	3.46998	14.9674		3.44263	9.19544
	0.22232	3.28289								0.22262	3.24536									3.10516	4.97999	3.23875	10.1264	3.48986	14.999		3.44233	9.29293		3.15018	4.87697	3.1846	9.83883	3.46717	14.7571		3.44233	9.29293
	0.22263	3.28257								0.22295	3.2408									3.11121	4.97323	3.23775	9.90738	3.4891	15.0913		3.44387	9.25188		3.14867	5.1927	3.19031	10.1088	3.47669	15.2253		3.44387	9.25188
	0.22298	3.28309								0.22332	3.24273									3.1091	5.14943	3.23954	9.88671	3.49129	15.1639		3.44348	9.32276		3.14735	4.96771	3.18827	9.68735	3.47193	14.9545		3.44348	9.32276
	0.22333	3.28499								0.22363	3.24485									3.10014	4.91721	3.24409	10.0565	3.48337	14.7979		3.44769	9.49357		3.14554	4.92631	3.19661	10.2439	3.47525	14.8759		3.44769	9.49357
	0.22367	3.28756								0.22397	3.24605									3.10617	4.90289	3.24511	10.1866	3.48611	14.9239		3.44559	9.47731		3.14803	5.05709	3.19041	9.90986	3.47663	15.2117		3.44559	9.47731
	0.22398	3.28595								0.2243	3.24238									3.11332	5.11581	3.23612	9.73792	3.49053	15.168		3.44658	9.50705		3.1419	4.93218	3.19408	10.1112	3.47377	14.8493		3.44658	9.50705
	0.22433	3.28582								0.22467	3.24287									3.11193	5.12248	3.24429	10.1556	3.48711	14.8465		3.45042	9.58498		3.14593	4.9048	3.19496	10.1398	3.47065	14.9823		3.45042	9.58498
	0.22467	3.28139								0.22498	3.24044									3.11005	4.9339	3.24316	10.057	3.49114	15.0615		3.44767	9.5892		3.14509	4.98228	3.19022	9.85898	3.47331	15.1212		3.44767	9.5892
	0.225	3.28683								0.22532	3.23787									3.11133	5.28613	3.24459	9.99068	3.4879	14.9717		3.4511	9.66397		3.14679	5.03063	3.19618	9.99007	3.46944	14.9456		3.4511	9.66397
	0.22532	3.28101								0.22563	3.24079									3.10713	4.98554	3.2433	10.0002	3.48807	14.8697		3.45106	9.69227		3.14842	4.90262	3.19379	10.0055	3.4734	15.0491		3.45106	9.69227
	0.22567	3.28495								0.226	3.24282									3.10651	4.97689	3.24472	10.0582	3.49179	15.1689		3.45124	9.81636		3.14742	5.01676	3.19185	10.1026	3.47128	14.9306		3.45124	9.81636
	0.226	3.28535								0.22633	3.24438									3.11097	5.06849	3.24596	9.99869	3.49016	15.0013		3.44965	9.87839		3.14841	5.00754	3.1882	10.0341	3.4729	15.0799		3.44965	9.87839
	0.22633	3.28048								0.22663	3.24176									3.1074	5.147	3.24156	10.1027	3.4873	15.0545		3.45416	10.0006		3.1483	4.92123	3.19127	9.85468	3.47174	14.9071		3.45416	10.0006
	0.22667	3.28198								0.22697	3.23952									3.10486	4.81123	3.23491	10.0085	3.48909	15.0562		3.45372	10.0592		3.15136	5.0906	3.19442	10.0187	3.47532	14.9416		3.45372	10.0592
	0.22698	3.2835								0.22732	3.23724									3.10534	4.93019	3.24132	9.86535	3.48551	14.7373		3.45473	10.0517		3.15341	4.98368	3.19406	10.1065	3.47567	15.1256		3.45473	10.0517
	0.22733	3.28378								0.22765	3.24295									3.10897	5.03691	3.24619	10.1636	3.4963	15.2958		3.45549	10.1327		3.15567	5.09712	3.18849	10.0108	3.47336	15.014		3.45549	10.1327
	0.22765	3.28181								0.228	3.24491									3.11439	5.10732	3.24261	9.99579	3.49036	15.0552		3.45435	10.1698		3.14993	5.04355	3.19063	9.92741	3.47198	14.9751		3.45435	10.1698
	0.22802	3.27952								0.22833	3.24027									3.1132	5.14472	3.2437	10.0916	3.49035	14.9357		3.45673	10.2896		3.1507	4.98893	3.18833	10.0187	3.47281	14.978		3.45673	10.2896
	0.22833	3.2821								0.22865	3.24269									3.10447	4.85902	3.24377	10.024	3.4907	15.0139		3.45701	10.5189		3.14781	4.97226	3.18232	9.99361	3.46868	15.033		3.45701	10.5189
	0.22867	3.28419								0.229	3.2449									3.11226	5.02124	3.24669	9.94673	3.4866	14.9456		3.45425	10.4043		3.15248	5.1082	3.18832	9.94191	3.46985	14.8375		3.45425	10.4043
	0.229	3.28201								0.22933	3.2486									3.11153	4.93817	3.24504	10.134	3.48799	14.8744		3.45627	10.5537		3.14012	4.94481	3.18957	9.97918	3.4744	14.9398		3.45627	10.5537
	0.22932	3.28025								0.22963	3.24658									3.11245	5.28129	3.24457	9.95333	3.48801	14.8702		3.45818	10.9179		3.14239	4.92139	3.18849	9.98171	3.4704	15.129		3.45818	10.9179
	0.22965	3.28168								0.22998	3.24373									3.1093	4.9658	3.24144	10.128	3.49445	15.0811		3.46155	10.9033		3.1435	5.02849	3.1886	9.94772	3.47285	15.0041		3.46155	10.9033
	0.23	3.28257								0.23032	3.24373									3.10596	4.90971	3.24083	9.8075	3.4934	15.115		3.46206	11.1213		3.14491	4.94277	3.18763	9.93833	3.47194	15.077		3.46206	11.1213
	0.23032	3.28309								0.23063	3.2439									3.11256	5.12497	3.24486	10.0408	3.49542	15.1824		3.45947	10.9332		3.1443	4.95278	3.19319	10.0982	3.46981	15.0153		3.45947	10.9332
	0.23067	3.28744								0.23097	3.2429									3.10174	4.88994	3.24334	10.0981	3.48922	14.8377		3.46141	10.8212		3.15329	4.86041	3.18511	9.93219	3.47172	15.0191		3.46141	10.8212
	0.231	3.28278								0.23133	3.24526									3.1045	5.01447	3.24642	10.0925	3.49349	15.0765		3.46284	11.0861		3.15871	5.26363	3.18801	10.2495	3.47487	14.9427		3.46284	11.0861
	0.23132	3.28393								0.23168	3.24164									3.10499	4.96273	3.24334	9.99989	3.49368	15.0448		3.46332	11.1159		3.15089	4.93742	3.18519	9.87778	3.47587	15.0143		3.46332	11.1159
	0.23167	3.27814								0.23198	3.24184									3.11146	5.09192	3.24396	9.93445	3.4902	14.9524		3.46389	10.9921		3.1509	5.05316	3.18912	9.99883	3.47278	15.1042		3.46389	10.9921
	0.23202	3.28247								0.23235	3.24188									3.10692	5.10331	3.24305	10.0089	3.48972	15.0151		3.46307	11.3163		3.15101	4.90118	3.18791	10.0415	3.4714	14.8276		3.46307	11.3163
	0.23235	3.28409								0.23265	3.24149									3.10412	4.86009	3.2411	10.0525	3.49021	15.0814		3.4644	11.259		3.15258	4.84938	3.18491	10.014	3.4698	14.9329		3.4644	11.259
	0.23268	3.28484								0.23297	3.23577									3.10113	4.75508	3.23979	9.88777	3.48968	14.9582		3.46444	11.461		3.15338	5.22848	3.18719	9.91692	3.47118	15.1153		3.46444	11.461
	0.23302	3.27982								0.23333	3.24005									3.10457	4.87091	3.24213	10.0949	3.48945	14.9563		3.46623	11.6093		3.15099	4.90182	3.18724	9.98413	3.47049	15.0141		3.46623	11.6093
	0.23335	3.28372								0.23368	3.24337									3.10518	4.9989	3.23928	9.99161	3.49111	14.9928		3.46907	11.5304		3.15287	5.07878	3.19019	10.052	3.4707	15.0442		3.46907	11.5304
	0.23368	3.2846								0.234	3.23672									3.10376	4.94475	3.24562	10.0924	3.49115	14.9198		3.46731	11.8194		3.15404	5.06463	3.19188	10.0334	3.47051	14.9684		3.46731	11.8194
	0.23402	3.28898								0.23432	3.23844									3.10629	5.04089	3.24221	10.0002	3.49633	15.2055		3.46903	11.6755		3.1532	4.91668	3.18666	9.98147	3.46931	14.9813		3.46903	11.6755
	0.23435	3.28154								0.23465	3.24173									3.10547	4.98862	3.24356	10.0271	3.49142	14.9296		3.46873	11.7739		3.15599	5.03773	3.1871	9.93164	3.47074	15.0708		3.46873	11.7739
	0.23467	3.28137								0.235	3.24212									3.10869	5.14024	3.24195	10.0069	3.49022	14.785		3.47002	11.9		3.15441	5.19799	3.18823	9.96459	3.46775	14.966		3.47002	11.9
	0.23502	3.28413								0.23533	3.23879									3.10491	4.89049	3.23864	9.90601	3.4948	15.1475		3.46925	11.9045		3.15156	4.98566	3.18986	10.2246	3.46808	14.9819		3.46925	11.9045
	0.23535	3.27963								0.23567	3.24214									3.10719	5.03767	3.24171	9.79396	3.49362	15.1964		3.47	11.9721		3.15185	4.85322	3.18583	10.0345	3.469	15.0109		3.47	11.9721
	0.23567	3.28201								0.236	3.23947									3.10933	4.98588	3.24633	10.2347	3.48993	14.7035		3.47189	12.0725		3.1559	5.03814	3.18238	9.969	3.47007	14.9478		3.47189	12.0725
	0.23602	3.2827								0.23632	3.24256									3.11206	5.10343	3.24274	10.1102	3.49385	15.1843		3.47409	12.1857		3.15469	5.05624	3.18325	9.83331	3.47108	14.9805		3.47409	12.1857
	0.23635	3.28439								0.23665	3.23799									3.10127	4.8922	3.23945	9.97618	3.48749	14.9937		3.4732	12.1221		3.15183	5.11211	3.18426	9.81652	3.46964	15.0979		3.4732	12.1221
	0.23667	3.28336								0.23702	3.23941									3.10861	5.057	3.24367	10.0633	3.49055	14.8932		3.47379	12.359		3.15053	5.06373	3.18653	9.97828	3.46576	14.8763		3.47379	12.359
	0.23702	3.28272								0.23733	3.24182									3.10935	5.21064	3.24055	10.0432	3.4931	15.1551		3.47406	12.3654		3.14374	4.94912	3.18902	10.109	3.4689	15.0575		3.47406	12.3654
	0.23735	3.28289								0.23767	3.24289									3.10556	4.97258	3.2393	10.1083	3.49321	15.021		3.47549	12.4972		3.13603	4.60693	3.18874	10.0541	3.46648	14.9096		3.47549	12.4972
	0.23767	3.2861								0.23798	3.24085									3.10823	4.92707	3.23914	9.85846	3.49185	14.9873		3.47904	12.5305		3.14835	4.91314	3.18388	9.9171	3.47063	15.0176		3.47904	12.5305
	0.238	3.28282								0.23837	3.23926									3.10962	4.9743	3.23869	10.1038	3.49152	15.1044		3.47677	12.6434		3.15682	5.22828	3.19095	10.0726	3.46984	15.1039		3.47677	12.6434
	0.23833	3.28353								0.23865	3.23751									3.10681	4.98821	3.23428	9.84257	3.48894	14.9872		3.47577	12.8332		3.1508	4.97606	3.1878	10.0185	3.46794	14.9653		3.47577	12.8332
	0.23868	3.28407								0.239	3.23682									3.11131	5.05768	3.24216	10.106	3.48893	15.1304		3.47725	12.9212		3.15189	5.2118	3.18932	9.97946	3.4684	15.0524		3.47725	12.9212
	0.239	3.28257								0.23933	3.2433									3.11062	5.13492	3.23893	10.0269	3.48592	14.7284		3.47797	12.8433		3.15032	4.97145	3.18892	10.0253	3.47035	14.9274		3.47797	12.8433
	0.23933	3.28376								0.23965	3.23758									3.10633	4.84087	3.24096	9.97949	3.49278	15.0194		3.48081	12.8875		3.1483	4.94711	3.19185	10.2196	3.46682	14.9724		3.48081	12.8875
	0.23967	3.28402								0.23998	3.24004									3.11296	5.12837	3.24098	10.0118	3.49364	15.0052		3.47846	12.9606		3.15114	5.01057	3.18326	9.81332	3.46891	14.864		3.47846	12.9606
	0.24	3.27887								0.24033	3.24109									3.10784	5.01515	3.24179	10.0465	3.49009	14.9351		3.48144	13.3101		3.14782	4.94028	3.18741	10.0256	3.47157	15.2042		3.48144	13.3101
	0.24035	3.28109								0.24068	3.23667									3.10631	5.11935	3.2406	10.0727	3.49262	15.1414		3.48178	13.4167		3.15146	5.13656	3.18155	9.88885	3.46996	14.9575		3.48178	13.4167
	0.24068	3.2779								0.24098	3.23927									3.10516	4.99475	3.24289	9.97985	3.48951	14.9809		3.48144	13.3208		3.14563	4.93469	3.18603	9.87485	3.47032	15.1319		3.48144	13.3208
	0.241	3.28016								0.24132	3.23731									3.10804	4.96121	3.24393	10.1119	3.48792	14.8979		3.48087	13.4982		3.14747	4.91158	3.18774	10.2644	3.46563	14.9361		3.48087	13.4982
	0.24137	3.28088								0.24168	3.24352									3.11134	5.16804	3.24431	10.0652	3.48973	15.0461		3.48183	13.4968		3.14833	5.06142	3.18172	9.83905	3.46791	14.8652		3.48183	13.4968
	0.24168	3.28648								0.24198	3.24233									3.10721	4.94274	3.23796	9.91041	3.48921	14.9208		3.48639	13.68		3.14674	4.9103	3.1865	9.96426	3.4692	15.0976		3.48639	13.68
	0.242	3.28533								0.24232	3.24353									3.10714	5.00156	3.24297	9.98256	3.49274	15.0304		3.48455	13.5894		3.15373	5.12836	3.18898	10.0441	3.46872	15.0141		3.48455	13.5894
	0.24233	3.28358								0.24265	3.23927									3.11016	5.03592	3.24098	10.0539	3.48937	14.8228		3.48532	13.7192		3.14885	4.91842	3.19151	10.1423	3.47231	15.1693		3.48532	13.7192
	0.24268	3.28115								0.243	3.23879									3.10725	4.96663	3.24252	10.1387	3.49261	15.1439		3.4864	13.7695		3.15177	5.08263	3.187	10.0788	3.46826	14.9606		3.4864	13.7695
	0.243	3.28411								0.24335	3.24157									3.11171	5.12541	3.23878	9.87491	3.49016	14.9831		3.48672	13.8638		3.15417	4.92308	3.18359	9.8391	3.47125	14.9387		3.48672	13.8638
	0.24335	3.28103								0.24367	3.2441									3.10967	4.9235	3.24364	10.1739	3.49154	15.0423		3.48776	14.0205		3.15129	5.05415	3.18788	10.0844	3.47266	15.0124		3.48776	14.0205
	0.24367	3.28229								0.24398	3.24471									3.1121	5.0918	3.24094	10.0125	3.49177	15.0125		3.48664	14.2112		3.15257	4.97096	3.18558	10.0249	3.47281	15.1348		3.48664	14.2112
	0.24402	3.28202								0.24433	3.24702									3.11083	4.98818	3.24063	9.99447	3.48737	14.9226		3.48848	14.1439		3.15224	4.8733	3.18894	9.95028	3.47406	15.0326		3.48848	14.1439
	0.24435	3.28635								0.24467	3.23744									3.11396	5.18445	3.24501	9.96156	3.49188	15.0429		3.48935	14.3643		3.15941	5.33844	3.18694	9.97511	3.47346	14.9784		3.48935	14.3643
	0.24467	3.28224								0.24498	3.24197									3.10792	4.875	3.244	10.1231	3.49091	15.1082		3.4912	14.507		3.14325	5.08792	3.1879	10.0186	3.47249	14.9092		3.4912	14.507
	0.24502	3.28371								0.24533	3.24797									3.10923	5.17487	3.24329	10.0709	3.48883	14.7063		3.49101	14.3754		3.14107	4.82056	3.18687	10.0273	3.4735	14.983		3.49101	14.3754
	0.24533	3.28448								0.24568	3.24013									3.09974	4.80681	3.23946	9.77739	3.50027	15.2362		3.49227	14.5662		3.14808	4.88913	3.18607	9.92106	3.47333	15.0908		3.49227	14.5662
	0.2457	3.28766								0.24598	3.23782									3.11068	5.03124	3.24367	10.1712	3.49345	14.8959		3.49287	14.6996		3.15299	5.09643	3.18829	10.0439	3.47403	15.0482		3.49287	14.6996
	0.24602	3.2848								0.24633	3.23863									3.10849	4.9854	3.24127	9.88137	3.49529	15.1204		3.49222	14.757		3.15136	4.98182	3.18922	10.1585	3.47058	14.7797		3.49222	14.757
	0.24635	3.2898								0.24667	3.23876									3.10934	5.03641	3.24518	10.0986	3.49159	14.8795		3.49051	14.734		3.14799	4.89171	3.18469	10.0275	3.47502	15.169		3.49051	14.734
	0.24668	3.28173								0.24702	3.2407									3.10763	5.10917	3.24417	10.0099	3.49571	15.2346		3.49229	14.8702		3.15286	5.07901	3.18423	10.0594	3.47169	14.9299		3.49229	14.8702
	0.24702	3.28406								0.24733	3.24442									3.10493	5.09333	3.24655	9.98555	3.49429	15.0314		3.49307	15.0043		3.15403	5.05221	3.1797	9.84346	3.46999	15.0374		3.49307	15.0043
	0.24737	3.2857								0.24767	3.2457									3.09871	4.96887	3.24254	9.94026	3.48884	14.7904		3.49456	15.1226		3.15104	5.10513	3.1847	9.88335	3.4705	14.9352		3.49456	15.1226
	0.24767	3.28443								0.24798	3.24548									3.10369	4.88911	3.24382	10.1025	3.49059	15.1569		3.49463	15.1891		3.14322	4.96149	3.18756	10.1221	3.47025	14.8483		3.49463	15.1891
	0.248	3.28564								0.24833	3.2428									3.10726	5.10613	3.24	9.9228	3.4918	14.9237		3.49777	15.298		3.1451	4.97226	3.18518	9.85843	3.47439	14.9379		3.49777	15.298
	0.24837	3.28387								0.24868	3.2457									3.10436	5.00953	3.24066	10.0196	3.4926	14.9775		3.49605	15.3649		3.14394	4.99233	3.18929	10.0258	3.47463	15.2111		3.49605	15.3649
	0.24868	3.28153								0.24902	3.24155									3.10411	4.9703	3.2425	10.0009	3.49321	15.1314		3.49736	15.3536		3.14126	4.8935	3.19008	10.1735	3.47118	14.9148		3.49736	15.3536
	0.24902	3.28218								0.24933	3.23977									3.10576	4.80845	3.23871	9.9973	3.49073	14.9496		3.49723	15.5073		3.14613	4.99704	3.18815	10.0853	3.4713	15.0781		3.49723	15.5073
	0.24935	3.28629								0.24967	3.24187									3.11379	5.07718	3.24134	9.9979	3.48967	14.9319		3.49833	15.6142		3.1476	5.11151	3.18479	10.0238	3.46575	14.8686		3.49833	15.6142
	0.24968	3.28462								0.25002	3.24239									3.11245	5.20382	3.24422	9.99	3.49304	14.8655		3.49808	15.634		3.14641	4.91956	3.18431	9.91338	3.47256	15.0583		3.49808	15.634
	0.25002	3.28468								0.25037	3.24429									3.10579	5.21102	3.24469	10.051	3.49349	15.015		3.49899	15.9062		3.14804	5.06597	3.18682	9.92854	3.47083	14.8728		3.49899	15.9062
	0.25035	3.28393								0.25067	3.24219									3.10059	4.81624	3.24213	9.96274	3.49341	14.9621		3.49888	15.8548		3.14707	4.7898	3.18613	9.96502	3.47717	15.2347		3.49888	15.8548
	0.25068	3.28077								0.251	3.23989									3.10457	5.03593	3.24518	10.0919	3.49556	15.0484		3.49963	16.0976		3.1508	5.02834	3.18852	10.0371	3.47099	14.8437		3.49963	16.0976
	0.25103	3.28542								0.25133	3.24492									3.10772	4.9556	3.2425	10.0013	3.49444	15.0269		3.50136	16.0798		3.15314	4.82165	3.18751	9.89879	3.47217	15.1		3.50136	16.0798
	0.25137	3.28236								0.25167	3.23757									3.11092	5.2058	3.23903	9.85887	3.4934	15.1796		3.50235	16.2284		3.15586	5.27546	3.19027	10.2312	3.46783	14.8915		3.50235	16.2284
	0.2517	3.28143								0.252	3.24182									3.11064	4.84258	3.24338	10.0013	3.48832	14.9456		3.50184	16.1961		3.14713	5.09399	3.18307	9.76062	3.47273	14.896		3.50184	16.1961
	0.25202	3.28156								0.25235	3.24242									3.11666	5.22022	3.24288	10.1773	3.49274	15.0998		3.50206	16.3363		3.14313	4.95944	3.18869	10.1286	3.47701	15.1621		3.50206	16.3363
	0.25235	3.28579								0.2527	3.2425									3.11072	5.11156	3.24144	9.88573	3.49029	14.8355		3.50315	16.4645		3.14278	4.96224	3.18498	9.92581	3.47316	15.0999		3.50315	16.4645
	0.25268	3.28791								0.253	3.24017									3.10732	4.96236	3.24504	10.1084	3.49388	15.1308		3.50481	16.6658		3.14219	4.93146	3.18675	10.1663	3.46959	14.8793		3.50481	16.6658
	0.25305	3.28249								0.25337	3.24067									3.10874	5.04697	3.24122	9.86524	3.49407	14.9804		3.50325	16.6808		3.14516	4.96663	3.18307	9.79551	3.4706	14.9491		3.50325	16.6808
	0.25337	3.28683								0.25368	3.24025									3.10887	5.12295	3.24922	10.204	3.4893	15.0528		3.50587	16.7924		3.15125	5.0859	3.18697	10.0663	3.47409	15.0335		3.50587	16.7924
	0.25368	3.28334								0.25402	3.23799									3.10759	5.05717	3.24215	9.89115	3.49178	14.8848		3.50542	17.0061		3.1492	4.95198	3.1848	10.0167	3.47474	14.9818		3.50542	17.0061
	0.25402	3.28743								0.25435	3.23902									3.10793	4.93945	3.24431	10.1512	3.49436	15.1466		3.50501	16.9868		3.14992	4.98057	3.18638	10.1529	3.4745	15.0546		3.50501	16.9868
	0.25435	3.28467								0.25467	3.24209									3.11087	5.01975	3.24793	10.1185	3.49221	15.0687		3.51004	17.1004		3.15382	4.94715	3.17885	9.81104	3.47186	14.9286		3.51004	17.1004
	0.2547	3.28739								0.255	3.24024									3.10329	4.87025	3.23758	9.94106	3.49005	15.0078		3.50857	17.2456		3.15317	5.02234	3.18624	9.95587	3.47239	15.0445		3.50857	17.2456
	0.25503	3.28193								0.25535	3.23879									3.10558	4.96623	3.24278	10.0016	3.49083	14.8747		3.50837	17.3452		3.14332	5.21564	3.18766	9.98144	3.47156	15.1244		3.50837	17.3452
	0.25537	3.28458								0.25568	3.23777									3.10599	5.21046	3.24113	10.0567	3.49535	15.0511		3.50802	17.3248		3.1447	4.823	3.18764	9.99061	3.46929	14.8346		3.50802	17.3248
	0.2557	3.28243								0.25603	3.24314									3.10376	4.83624	3.2415	10.0517	3.49398	15.022		3.509	17.4242		3.14798	4.88369	3.18563	9.93984	3.47	14.995		3.509	17.4242
	0.25603	3.28464								0.25635	3.23505									3.10612	5.0325	3.23927	9.96396	3.49334	14.9457		3.51057	17.5725		3.15079	5.14308	3.19234	10.1455	3.46924	15.071		3.51057	17.5725
	0.25637	3.2802								0.2567	3.24114									3.10843	4.92684	3.2439	10.1207	3.49242	14.9017		3.51094	17.6704		3.14889	5.0522	3.1891	9.97371	3.47077	15.0252		3.51094	17.6704
	0.25672	3.28133								0.25705	3.24136									3.11616	5.22038	3.24061	10.1154	3.49721	15.0143		3.50993	17.8039		3.1524	4.93378	3.18575	9.83626	3.46896	14.9565		3.50993	17.8039
	0.25703	3.28829								0.25735	3.23688									3.11139	5.00469	3.2396	9.83813	3.49635	15.0823		3.51274	17.9002		3.15196	4.96971	3.19048	9.97025	3.46906	14.8442		3.51274	17.9002
	0.25738	3.28343								0.25768	3.23519									3.11026	5.01214	3.23911	9.95639	3.49363	15.0059		3.51138	17.9699		3.14849	4.75235	3.19141	10.0324	3.47435	15.2736		3.51138	17.9699
	0.25772	3.2841								0.25805	3.23633									3.11025	5.06048	3.24589	10.1301	3.49503	14.9538		3.51024	18.2089		3.15603	5.01571	3.19365	10.1955	3.46778	14.8162		3.51024	18.2089
	0.25805	3.28711								0.25835	3.24002									3.10537	5.09589	3.24033	9.92561	3.49419	14.9405		3.51374	18.333		3.1619	5.23914	3.18997	10.2374	3.47801	15.1709		3.51374	18.333
	0.25838	3.28417								0.2587	3.23651									3.10772	4.95602	3.24262	9.92413	3.49395	15.1558		3.51371	18.4136		3.15335	4.95685	3.18307	9.7486	3.47084	14.9391		3.51371	18.4136
	0.25872	3.28376								0.25905	3.24134									3.10652	4.88137	3.24451	10.1493	3.49435	14.9118		3.51348	18.4603		3.15207	5.12229	3.18786	10.0185	3.4728	14.8895		3.51348	18.4603
	0.25905	3.28302								0.25935	3.23565									3.10855	5.03024	3.24193	10.0365	3.49373	15.0216		3.51495	18.5571		3.14582	5.08555	3.18752	9.9235	3.47688	15.2799		3.51495	18.5571
	0.25938	3.28368								0.25972	3.23333									3.1133	5.0639	3.24195	9.87885	3.49463	15.0353		3.51604	18.5547		3.1408	4.80118	3.18609	9.98341	3.47045	14.9349		3.51604	18.5547
	0.2597	3.28168								0.26002	3.23891									3.10823	4.90209	3.24012	9.76368	3.49643	14.9843		3.51733	18.6057		3.14858	4.96011	3.19182	9.92257	3.46973	14.7795		3.51733	18.6057
	0.26003	3.28129								0.26035	3.23684									3.11098	5.25453	3.24366	10.1489	3.49612	15.2228		3.51503	18.8022		3.15048	4.92095	3.19436	10.1244	3.4725	15.0528		3.51503	18.8022
	0.26038	3.28566								0.2607	3.23741									3.10477	4.90166	3.24459	10.041	3.49291	14.9677		3.51571	18.9061		3.15536	5.05649	3.19131	10.0648	3.4743	15.0307		3.51571	18.9061
	0.26072	3.28136								0.26102	3.23907									3.10149	4.91141	3.24257	10.1275	3.49029	14.9107		3.51727	18.9487		3.15309	4.95267	3.18935	9.85947	3.46849	15.0181		3.51727	18.9487
	0.26107	3.2815								0.26138	3.23594									3.10979	5.09022	3.24093	9.95796	3.49504	15.0604		3.51865	19.106		3.15484	5.06595	3.19736	10.0693	3.47162	14.9865		3.51865	19.106
	0.26138	3.27897								0.26168	3.2423									3.11194	5.14387	3.24052	10.1425	3.49181	14.9254		3.51818	19.2653		3.15226	5.19512	3.19341	9.99677	3.46966	15.1092		3.51818	19.2653
	0.26172	3.28559								0.26203	3.24209									3.10045	4.96897	3.23823	9.84938	3.49318	14.9335		3.51983	19.4323		3.13972	4.76073	3.19406	9.97325	3.46579	14.8072		3.51983	19.4323
	0.26205	3.28806								0.26237	3.24458									3.10298	4.9827	3.24154	10.0598	3.49464	14.9809		3.51861	19.618		3.14856	5.02785	3.19286	10.1951	3.47095	15.116		3.51861	19.618
	0.26238	3.28564								0.26268	3.24117									3.10429	5.0552	3.23973	10.0512	3.49601	14.9848		3.52036	19.6651		3.1476	4.96263	3.18708	9.82087	3.46941	14.9191		3.52036	19.6651
	0.26272	3.28145								0.26303	3.24076									3.09665	4.90078	3.23855	10.1288	3.49789	15.1179		3.51828	19.6046		3.15324	4.97625	3.1927	10.1516	3.47042	14.8939		3.51828	19.6046
	0.26303	3.28636								0.26338	3.24078									3.1015	4.84864	3.2361	9.73586	3.49265	14.9889		3.52175	19.8744		3.15242	5.09317	3.18758	9.95584	3.47016	14.9389		3.52175	19.8744
	0.26338	3.28305								0.2637	3.24496									3.10488	5.0567	3.24288	9.9988	3.49754	14.9708		3.52297	19.9305		3.14833	5.08328	3.18694	10.0856	3.47499	15.1359		3.52297	19.9305
	0.2637	3.28226								0.26402	3.24575									3.10804	5.25272	3.24407	10.1202	3.49838	15.1721		3.52261	20.0623		3.15122	4.96687	3.18301	9.75304	3.47128	15.0024		3.52261	20.0623
	0.26407	3.28241								0.26437	3.24031									3.10004	4.7549	3.23863	10.0472	3.48915	14.9252		3.5211	20.0747		3.14093	4.9125	3.19015	10.0676	3.46869	14.8223		3.5211	20.0747
	0.26437	3.28402								0.2647	3.23948									3.10562	5.00458	3.23842	10.1124	3.49274	15.0287		3.52536	20.2123		3.1476	4.89956	3.18587	9.85078	3.47155	15.0544		3.52536	20.2123
	0.26473	3.2821								0.26503	3.24539									3.10764	4.97254	3.23197	9.68617	3.49706	14.9859		3.52382	20.3824		3.14757	5.03087	3.18887	10.0534	3.47324	15.1542		3.52382	20.3824
	0.26508	3.28584								0.26537	3.24528									3.11453	5.1114	3.2396	10.0843	3.49363	14.9569		3.52665	20.5283		3.15093	4.859	3.18704	10.0193	3.47095	14.9468		3.52665	20.5283
	0.2654	3.28154								0.2657	3.24164									3.11101	5.16544	3.23976	10.0375	3.49383	15.0322		3.52348	20.4874		3.15364	5.31996	3.18672	9.94576	3.47017	15.0333		3.52348	20.4874
	0.26572	3.28423								0.26607	3.24042									3.11291	5.03549	3.23955	9.95687	3.4935	14.9666		3.52546	20.5732		3.14663	4.89716	3.18876	9.95574	3.47745	15.1415		3.52546	20.5732
	0.26605	3.28358								0.26637	3.24351									3.10674	5.08529	3.24344	10.1829	3.49502	14.7949		3.5261	20.7402		3.14722	5.03897	3.18825	9.94052	3.47246	14.9656		3.5261	20.7402
	0.2664	3.27976								0.26672	3.24304									3.11032	5.00436	3.2406	9.94523	3.49794	15.2224		3.52816	20.9697		3.15129	4.95662	3.18998	10.1088	3.47263	14.9752		3.52816	20.9697
	0.26673	3.28513								0.26705	3.24073									3.11115	5.20703	3.24199	10.1342	3.4948	14.9594		3.52794	20.9189		3.14984	5.14446	3.18675	9.88033	3.4696	14.9736		3.52794	20.9189
	0.26705	3.28575								0.26738	3.24109									3.10601	4.93223	3.23928	10.0062	3.49274	14.8051		3.52727	21.0833		3.14816	4.98498	3.19427	10.0278	3.46808	14.9046		3.52727	21.0833
	0.2674	3.282								0.26772	3.24377									3.10726	4.88222	3.2389	10.0334	3.49882	15.2192		3.5291	21.2622		3.14982	4.9042	3.18661	10.0993	3.468	14.913		3.5291	21.2622
	0.26772	3.286								0.26803	3.24382									3.10855	5.11335	3.2408	9.98066	3.49499	14.9053		3.52697	21.337		3.14769	4.98953	3.18515	9.76613	3.47219	15.1527		3.52697	21.337
	0.26805	3.2816								0.26837	3.24628									3.10062	4.93888	3.24176	10.1041	3.49758	15.0887		3.52996	21.4816		3.15204	5.17408	3.19118	10.2435	3.4724	14.9921		3.52996	21.4816
	0.26838	3.28565								0.2687	3.24394									3.10641	4.92758	3.24262	10.0399	3.4917	15.0251		3.5304	21.6485		3.15263	4.93694	3.18583	9.93702	3.46907	14.9519		3.5304	21.6485
	0.26872	3.28487								0.26903	3.24311									3.11185	5.04606	3.23951	9.86405	3.49357	14.9974		3.53179	21.6368		3.14742	4.86202	3.18487	9.92643	3.4693	15.0379		3.53179	21.6368
	0.26905	3.2842								0.26937	3.24184									3.11288	5.18564	3.24131	10.0774	3.49354	14.9031		3.52957	21.811		3.15173	5.09136	3.18914	9.97382	3.47189	15.1354		3.52957	21.811
	0.26938	3.28047								0.2697	3.24533									3.10912	5.08987	3.23761	9.76012	3.49322	14.9995		3.53267	21.806		3.1475	4.97256	3.19258	10.1013	3.46948	14.9426		3.53267	21.806
	0.2697	3.28381								0.27005	3.246									3.10302	4.84604	3.24449	10.0073	3.49597	15.0057		3.53082	22.084		3.1505	5.01439	3.19073	9.89192	3.47112	14.8685		3.53082	22.084
	0.27005	3.28829								0.27038	3.24218									3.10802	5.05209	3.24516	10.3089	3.49613	15.142		3.53305	21.8768		3.14574	5.12007	3.1934	10.1836	3.47259	15.1303		3.53305	21.8768
	0.27038	3.28441								0.27072	3.24184									3.10566	5.10009	3.23859	9.90831	3.4946	15.0368		3.53552	22.1358		3.14437	4.84221	3.18742	9.98081	3.4727	15.0735		3.53552	22.1358
	0.2707	3.28448								0.27103	3.23977									3.10347	4.98172	3.24312	10.1413	3.49177	14.9179		3.53284	22.2318		3.14573	5.09275	3.18778	10.0461	3.46923	14.8884		3.53284	22.2318
	0.27103	3.28504								0.27137	3.24278									3.10607	4.94226	3.24166	9.88521	3.49549	15.1235		3.5337	22.2812		3.14326	4.94749	3.18426	10.0098	3.47046	14.9459		3.5337	22.2812
	0.27137	3.28405								0.27172	3.24359									3.10393	4.86176	3.24343	10.2173	3.4948	14.9958		3.53524	22.5717		3.14447	4.9886	3.18402	9.94716	3.47117	14.9434		3.53524	22.5717
	0.2717	3.28307								0.27202	3.23749									3.11042	4.99582	3.23988	9.91934	3.49348	15.0089		3.5353	22.5795		3.14327	5.0329	3.18224	9.98979	3.47369	15.1352		3.5353	22.5795
	0.27203	3.28205								0.27237	3.24352									3.11122	5.14095	3.24	10.0456	3.49144	14.7736		3.53526	22.7193		3.1415	4.96258	3.18778	9.97308	3.4704	14.9815		3.53526	22.7193
	0.27237	3.28472								0.2727	3.24538									3.11015	5.18001	3.24122	10.0665	3.49687	15.0361		3.53597	22.8313		3.14353	5.06343	3.18668	9.83969	3.47004	15.0416		3.53597	22.8313
	0.2727	3.28543								0.27302	3.24597									3.10784	5.00768	3.24182	9.9255	3.49517	15.0642		3.53533	22.8952		3.13813	5.02682	3.19153	10.1005	3.46933	14.9833		3.53533	22.8952
	0.27303	3.28578								0.27337	3.24539									3.10695	5.04257	3.24434	10.1775	3.49409	15.035		3.53507	23.111		3.13377	4.72532	3.18578	9.98339	3.46986	14.868		3.53507	23.111
	0.2734	3.28603								0.27368	3.24337									3.10411	4.98807	3.23967	10.0901	3.49533	15.1816		3.53727	23.2277		3.14824	4.96211	3.18763	9.98242	3.47477	15.13		3.53727	23.2277
	0.27373	3.28896								0.27403	3.24428									3.10448	5.08682	3.23736	10.0021	3.49208	14.8151		3.53899	23.3543		3.15027	5.00788	3.18948	10.0999	3.47681	15.0521		3.53899	23.3543
	0.27405	3.28624								0.27437	3.24618									3.1026	4.92423	3.23648	9.99089	3.49543	15.077		3.53933	23.4618		3.15223	4.95491	3.18958	10.0608	3.47334	14.846		3.53933	23.4618
	0.27438	3.2851								0.2747	3.24278									3.10329	4.82441	3.24232	10.1512	3.4953	14.8328		3.53754	23.576		3.15362	5.04754	3.18762	9.80561	3.47263	14.9841		3.53754	23.576
	0.27473	3.28541								0.27505	3.24117									3.10798	5.08359	3.24058	10.0198	3.4963	15.0955		3.53962	23.6852		3.15221	5.07222	3.1911	10.0512	3.47599	15.0704		3.53962	23.6852
	0.27507	3.28971								0.27537	3.24235									3.10919	5.09228	3.2399	9.9537	3.49438	14.8761		3.54076	23.5911		3.15161	5.19441	3.19159	10.0673	3.47017	14.8634		3.54076	23.5911
	0.27538	3.28435								0.2757	3.23912									3.10645	4.95237	3.23776	9.83346	3.49814	15.0754		3.54029	23.8633		3.1494	4.96008	3.19229	9.88756	3.47058	14.9959		3.54029	23.8633
	0.27573	3.28623								0.27603	3.24511									3.11107	5.04397	3.24167	9.96379	3.49642	14.9866		3.54049	23.9969		3.15052	4.96293	3.19321	10.1804	3.47162	15.1209		3.54049	23.9969
	0.27607	3.28285								0.2764	3.24099									3.1107	5.16649	3.24253	10.0133	3.49666	15.0839		3.54186	24.0968		3.15366	5.04537	3.19142	10.1439	3.4714	14.9952		3.54186	24.0968
	0.27638	3.28398								0.27672	3.24209									3.11006	5.03086	3.23992	10.0102	3.49424	14.9838		3.54168	24.2464		3.15093	4.99998	3.1858	9.90224	3.47189	15.114		3.54168	24.2464
	0.27672	3.28587								0.27705	3.24938									3.10935	4.99341	3.24003	10.012	3.49223	15.0727		3.5426	24.3431		3.15305	5.11742	3.19069	9.9395	3.46724	14.8951		3.5426	24.3431
	0.27705	3.28711								0.27738	3.23765									3.11188	4.93913	3.24226	9.95826	3.49278	14.9018		3.54427	24.4936		3.15198	4.97915	3.19177	10.0339	3.4738	14.9868		3.54427	24.4936
	0.27738	3.28403								0.27773	3.23784									3.11513	5.02865	3.24345	9.99728	3.49369	15.0865		3.54152	24.628		3.14652	4.91338	3.18566	10.0262	3.47247	14.973		3.54152	24.628
	0.27775	3.28468								0.27803	3.24361									3.1215	5.14459	3.24162	10.0162	3.48803	14.824		3.54531	24.8438		3.14634	4.7268	3.18527	9.94463	3.47324	14.9689		3.54531	24.8438
	0.27805	3.28044								0.27837	3.24284									3.11578	5.11565	3.24364	10.0073	3.49565	15.0983		3.54547	24.805		3.15451	5.30814	3.19063	9.96554	3.47547	15.0136		3.54547	24.805
	0.2784	3.28416								0.27872	3.23869									3.11082	5.1598	3.24216	10.0828	3.49178	14.9969		3.54569	24.9038		3.14542	5.05638	3.18901	9.99849	3.47367	14.9946		3.54569	24.9038
	0.27873	3.28199								0.27903	3.24009									3.10549	4.97964	3.24395	9.99588	3.49352	14.9645		3.54637	25.0016		3.14983	4.92081	3.18989	10.0617	3.47088	15.0407		3.54637	25.0016
	0.27905	3.28178								0.27937	3.24227									3.10531	4.95308	3.23924	10.047	3.49752	15.1084		3.54746	25.1968		3.14503	4.98973	3.19175	10.0138	3.47146	15.0525		3.54746	25.1968
	0.2794	3.28596								0.2797	3.24067									3.10952	5.01343	3.24346	10.1458	3.49479	14.9964		3.54651	25.3514		3.15843	5.01462	3.18711	9.86997	3.47031	14.8689		3.54651	25.3514
	0.27973	3.28476								0.28005	3.24964									3.10941	5.3234	3.24104	10.0566	3.48806	14.8934		3.54749	25.3306		3.15108	5.0903	3.18947	10.0621	3.4713	14.9446		3.54749	25.3306
	0.28007	3.28319								0.28038	3.24593									3.1004	4.77968	3.24025	9.91066	3.49201	15.0666		3.54874	25.4613		3.14688	4.97598	3.19007	10.0914	3.4734	15.0197		3.54874	25.4613
	0.28038	3.28538								0.2807	3.24226									3.10776	4.98606	3.24232	9.9657	3.49228	14.947		3.54924	25.551		3.1431	5.08481	3.18676	10.0165	3.4726	14.9825		3.54924	25.551
	0.28073	3.28797								0.28103	3.24809									3.10738	5.19263	3.24252	9.98174	3.49253	15.1054		3.54834	25.7727		3.14831	4.94758	3.18496	9.8049	3.47508	15.1032		3.54834	25.7727
	0.28107	3.28366								0.28137	3.24754									3.1012	4.71949	3.243	10.0253	3.49335	14.8973		3.5486	25.884		3.14828	4.85963	3.191	10.0596	3.47337	14.9297		3.5486	25.884
	0.28142	3.28778								0.28172	3.24279									3.11104	4.89035	3.242	10.0188	3.49539	15.1166		3.55134	25.9773		3.1546	5.04651	3.18891	10.0564	3.47428	14.9786		3.55134	25.9773
	0.28177	3.28146								0.28205	3.2457									3.11499	5.12245	3.24309	9.94929	3.49077	14.7825		3.55138	26.1153		3.15119	5.06067	3.18482	10.0045	3.47318	15.0384		3.55138	26.1153
	0.28207	3.28187								0.28238	3.24461									3.11369	5.12289	3.24216	9.98775	3.49457	15.0712		3.55252	26.2506		3.14882	5.09283	3.18855	9.99932	3.46998	14.9118		3.55252	26.2506
	0.28242	3.28383								0.28272	3.24808									3.11662	5.22587	3.2441	9.97956	3.49349	15.0657		3.55432	26.3698		3.14007	5.04754	3.18699	9.96012	3.47706	14.9345		3.55432	26.3698
	0.28273	3.28538								0.28305	3.25125									3.10852	5.03959	3.24494	10.1138	3.49419	14.9116		3.55179	26.5032		3.13632	4.68528	3.18823	9.94373	3.47579	15.0958		3.55179	26.5032
	0.28308	3.28525								0.2834	3.24822									3.10921	5.01565	3.24023	10.0343	3.49341	14.996		3.55289	26.5333		3.15002	5.06653	3.18572	9.98667	3.47235	15.0784		3.55289	26.5333
	0.28342	3.28488								0.28373	3.25266									3.11026	5.04548	3.23934	9.78614	3.49242	15.1953		3.55179	26.8385		3.14369	5.0721	3.18764	10.032	3.47577	15.0019		3.55179	26.8385
	0.28375	3.28484								0.28405	3.25103									3.11205	4.99949	3.24378	10.0811	3.49364	14.8854		3.55344	26.9398		3.13995	4.84859	3.1853	9.91897	3.47303	14.8749		3.55344	26.9398
	0.28408	3.2868								0.28438	3.24884									3.11295	5.1618	3.24183	10.0259	3.49188	15.0414		3.55256	26.8864		3.14355	4.86855	3.18758	10.0409	3.47702	15.0407		3.55256	26.8864
	0.2844	3.28471								0.28473	3.25067									3.10624	4.94358	3.24198	10.0157	3.48689	14.8113		3.55508	27.0938		3.15065	5.23469	3.18754	9.87793	3.47523	14.9592		3.55508	27.0938
	0.28473	3.28272								0.28505	3.24926									3.10476	4.93797	3.24396	10.078	3.49457	15.0165		3.55809	27.319		3.14482	4.79779	3.18417	10.1126	3.4742	15.22		3.55809	27.319
	0.28507	3.28347								0.28542	3.24833									3.10932	4.94012	3.24221	9.90188	3.494	15.112		3.5565	27.2138		3.14869	4.96006	3.18482	9.86082	3.46784	14.8986		3.5565	27.2138
	0.2854	3.28035								0.28575	3.24966									3.11362	5.14475	3.24758	10.2836	3.49196	14.926		3.55693	27.4264		3.15184	5.07921	3.18773	9.93305	3.46841	14.8884		3.55693	27.4264
	0.28575	3.28216								0.28607	3.25167									3.10498	5.11618	3.23893	9.80918	3.49816	15.274		3.5583	27.3782		3.15271	4.93852	3.19139	10.1001	3.47626	15.1064		3.5583	27.3782
	0.28608	3.28546								0.2864	3.25127									3.10267	4.81107	3.24181	9.93369	3.49036	14.9139		3.55944	27.4025		3.15166	5.04374	3.1919	10.0793	3.47303	14.9288		3.55944	27.4025
	0.2864	3.28646								0.28672	3.24384									3.11122	5.06693	3.24353	10.1125	3.49362	14.9463		3.55829	27.7568		3.15179	5.16668	3.19257	10.0451	3.47191	15.0224		3.55829	27.7568
	0.28673	3.28456								0.28708	3.24535									3.11181	4.99495	3.24311	10.014	3.49763	15.0205		3.55872	27.8498		3.1429	4.83311	3.19162	10.2068	3.47242	15.0042		3.55872	27.8498
	0.28708	3.28861								0.2874	3.24745									3.1148	5.13137	3.24205	9.96007	3.49603	15.0515		3.55957	28.0456		3.14614	5.06606	3.18611	9.95376	3.47013	14.9226		3.55957	28.0456
	0.28742	3.28191								0.28773	3.25234									3.10733	5.11974	3.24387	10.0508	3.49187	14.7701		3.55936	28.1289		3.15113	4.68751	3.18338	9.86831	3.47457	14.9587		3.55936	28.1289
	0.28777	3.28652								0.28805	3.24711									3.10453	4.84716	3.24115	10.0963	3.49864	15.2185		3.55947	28.3517		3.15579	5.14671	3.18832	9.99643	3.47054	14.8087		3.55947	28.3517
	0.28808	3.28713								0.28838	3.25476									3.10908	5.02073	3.24123	9.86499	3.49348	15.0739		3.56274	28.4035		3.15811	5.16336	3.18811	10.011	3.47346	15.077		3.56274	28.4035
	0.28842	3.28675								0.28873	3.24444									3.10997	4.92847	3.24493	10.1637	3.4933	14.8488		3.56036	28.3954		3.15263	5.08939	3.18556	10.1561	3.47188	14.8813		3.56036	28.3954
	0.28873	3.28146								0.28907	3.24933									3.11722	5.14245	3.24076	9.81213	3.49664	14.9515		3.56206	28.5349		3.14907	4.97757	3.18364	9.86522	3.47186	15.0217		3.56206	28.5349
	0.28907	3.27969								0.28938	3.24716									3.11268	5.26795	3.24531	10.0932	3.49528	15.0417		3.56469	28.7329		3.14528	4.76609	3.18152	9.82402	3.4721	14.958		3.56469	28.7329
	0.2894	3.2809								0.28972	3.24833									3.10831	4.95612	3.24552	10.0051	3.49551	14.9505		3.56077	28.7881		3.15112	5.04258	3.18482	9.99293	3.47375	15.1743		3.56077	28.7881
	0.28973	3.28406								0.29008	3.24882									3.10633	5.08184	3.24162	10.003	3.49838	15.0915		3.56288	28.8933		3.14894	4.9966	3.18413	9.90785	3.47435	15.0189		3.56288	28.8933
	0.2901	3.28794								0.2904	3.25152									3.1063	4.92434	3.24284	9.8244	3.4968	14.9015		3.56229	29.0468		3.14934	5.07609	3.18386	9.85486	3.47593	14.9566		3.56229	29.0468
	0.29043	3.28312								0.29077	3.24621									3.10734	5.03362	3.24643	10.0315	3.49726	15.1532		3.56346	29.1967		3.14684	4.97377	3.18741	10.0525	3.47549	14.9174		3.56346	29.1967
	0.29075	3.28672								0.2911	3.24663									3.10981	5.08404	3.24703	10.1992	3.49189	15.019		3.5656	29.3957		3.14798	4.98832	3.18818	10.0493	3.47759	15.1297		3.5656	29.3957
	0.2911	3.29049								0.2914	3.24852									3.10937	4.97823	3.2457	10.0451	3.49418	14.9157		3.56338	29.5402		3.14806	4.82864	3.18855	9.96033	3.47348	15.1054		3.56338	29.5402
	0.29142	3.2835								0.29173	3.25093									3.1084	4.9264	3.24239	10.076	3.49456	14.951		3.56474	29.7202		3.15516	4.96929	3.19172	10.1375	3.4707	14.7923		3.56474	29.7202
	0.29175	3.28211								0.29207	3.24574									3.11597	5.30748	3.24185	9.91699	3.49253	15.0929		3.56661	29.8301		3.15511	5.27518	3.18874	10.0998	3.47638	15.0455		3.56661	29.8301
	0.29208	3.28907								0.29242	3.24394									3.10927	4.87172	3.24212	9.90922	3.49478	14.9568		3.56432	29.8806		3.15309	4.84288	3.18399	9.91617	3.47325	15.0533		3.56432	29.8806
	0.29243	3.28647								0.29275	3.24483									3.10671	5.12859	3.24367	10.1754	3.49468	14.9935		3.56758	30.0595		3.15402	4.98307	3.18444	9.92721	3.47365	14.9146		3.56758	30.0595
	0.29277	3.2849								0.29308	3.2438									3.10518	4.87958	3.24084	10.0732	3.4945	14.9296		3.56805	30.0171		3.15426	5.17633	3.18635	9.96232	3.47481	15.0844		3.56805	30.0171
	0.2931	3.28253								0.29342	3.24297									3.10862	5.1341	3.24176	9.94422	3.49625	15.2142		3.5662	30.2265		3.14856	4.96761	3.1887	9.99434	3.47275	14.9295		3.5662	30.2265
	0.29342	3.28592								0.29375	3.2428									3.10611	5.01517	3.24489	10.096	3.4932	14.8714		3.56863	30.3007		3.14904	4.96982	3.18775	9.95767	3.4757	15.1539		3.56863	30.3007
	0.29377	3.28317								0.29408	3.2436									3.10167	4.83406	3.24156	9.94223	3.49535	15.0209		3.56945	30.5535		3.15159	5.03905	3.18765	10.1093	3.46947	14.7623		3.56945	30.5535
	0.29408	3.28478								0.2944	3.24151									3.10965	5.32169	3.23908	10.0317	3.49831	15.1523		3.56924	30.6085		3.15008	4.90672	3.18844	9.87417	3.47475	15.2823		3.56924	30.6085
	0.29443	3.28321								0.29473	3.24384									3.1038	5.01956	3.24276	9.96773	3.49545	14.7157		3.56943	30.7096		3.15506	4.98846	3.18939	10.1578	3.46997	14.8586		3.56943	30.7096
	0.29477	3.286								0.29507	3.25098									3.10465	4.88316	3.24097	10.0388	3.49973	15.3357		3.56855	30.8066		3.15448	5.09018	3.18513	9.91539	3.46919	14.9221		3.56855	30.8066
	0.2951	3.28699								0.29542	3.24477									3.10567	5.03705	3.24153	9.92914	3.49167	14.9047		3.56984	31.0273		3.1523	5.03705	3.19207	10.1153	3.47233	15.0032		3.56984	31.0273
	0.29542	3.279								0.29573	3.249									3.10113	4.9927	3.24133	9.9755	3.49179	14.9098		3.57179	31.104		3.15029	5.10761	3.18837	9.9653	3.4729	15.1909		3.57179	31.104
	0.29575	3.28537								0.29605	3.2529									3.104	4.92499	3.24688	10.1406	3.49282	14.9457		3.57121	31.2937		3.14987	4.90213	3.1879	10.0554	3.46911	14.7742		3.57121	31.2937
	0.29608	3.28082								0.29638	3.25539									3.10916	5.08624	3.24369	9.9521	3.49477	15.0222		3.57188	31.3215		3.14902	5.12579	3.18561	9.89483	3.47613	15.1669		3.57188	31.3215
	0.29642	3.28545								0.29673	3.2511									3.10941	5.11627	3.24746	9.99092	3.49756	15.1257		3.57252	31.5477		3.14257	4.91457	3.18712	10.0144	3.47337	14.9076		3.57252	31.5477
	0.29677	3.28381								0.29705	3.25188									3.10668	5.0134	3.24539	10.0211	3.49557	15.0359		3.57308	31.6899		3.14671	4.825	3.18368	9.87613	3.47666	15.1455		3.57308	31.6899
	0.2971	3.2845								0.29738	3.25258									3.10418	4.98059	3.24436	10.2148	3.49117	14.9834		3.57104	31.6784		3.14554	4.95935	3.18956	10.0815	3.4783	15.1028		3.57104	31.6784
	0.29743	3.28678								0.29772	3.24574									3.11274	5.22173	3.23723	9.81419	3.49446	14.989		3.57211	31.8856		3.15608	5.16294	3.19195	10.2063	3.46969	14.99		3.57211	31.8856
	0.29777	3.28607								0.29807	3.24889									3.10036	4.98828	3.23947	9.84115	3.49363	14.9418		3.57633	32.0468		3.15097	5.08148	3.18335	9.9611	3.47128	15.0804		3.57633	32.0468
	0.29808	3.28433								0.29842	3.24605									3.1007	4.95068	3.2464	10.1525	3.49568	15.0815		3.57394	32.1858		3.1502	4.9296	3.1807	9.89884	3.47318	14.9084		3.57394	32.1858
	0.29842	3.28503								0.29875	3.24886									3.10516	4.95491	3.24442	10.0281	3.49301	14.8401		3.575	32.3342		3.15691	5.04037	3.18205	9.96063	3.47264	15.0096		3.575	32.3342
	0.29875	3.29017								0.29907	3.25068									3.10278	5.14963	3.24379	10.0847	3.49916	15.1896		3.57689	32.373		3.15731	5.19312	3.18407	9.84102	3.46981	14.8995		3.57689	32.373
	0.2991	3.28717								0.29942	3.24435									3.10261	4.91616	3.24352	9.94151	3.49611	14.8945		3.57485	32.5351		3.14591	5.01937	3.19053	10.0594	3.47838	14.9978		3.57485	32.5351
	0.29942	3.28657								0.29973	3.25102									3.10524	4.98978	3.24116	9.99589	3.4959	15.1735		3.5764	32.6458		3.1456	4.86495	3.19133	10.1918	3.47683	14.9249		3.5764	32.6458
	0.29977	3.28752								0.30008	3.24939									3.10413	5.03252	3.24824	9.90717	3.49238	14.9649		3.57615	32.8847		3.14771	4.91892	3.18474	9.9734	3.47793	15.1728		3.57615	32.8847
	0.30008	3.28284								0.3004	3.24231									3.10847	5.19368	3.24294	10.0951	3.4919	14.9994		3.57868	32.7937		3.15024	4.9909	3.1886	9.90842	3.47459	14.844		3.57868	32.7937
	0.30042	3.28628								0.30073	3.24664									3.10408	4.96371	3.24171	10.071	3.49519	14.976		3.5777	32.9365		3.15314	5.09929	3.19008	10.0962	3.476	15.0198		3.5777	32.9365
	0.30075	3.28218								0.30107	3.24759									3.10847	4.92713	3.24321	9.91173	3.49636	15.0452		3.57998	33.234		3.14824	5.07182	3.19005	10.0816	3.4764	14.9445		3.57998	33.234
	0.30108	3.28438								0.30142	3.24108									3.11218	5.03736	3.24447	10.0661	3.49559	14.9631		3.58064	33.4232		3.14712	4.90402	3.18884	9.89849	3.47481	14.9662		3.58064	33.4232
	0.30142	3.28684								0.30175	3.25336									3.11755	5.36265	3.24687	10.068	3.49436	15.0699		3.58152	33.4274		3.14991	4.96946	3.19203	10.0794	3.47631	15.1071		3.58152	33.4274
	0.30175	3.28405								0.30207	3.24757									3.10336	4.89411	3.24613	9.96224	3.4961	14.9584		3.58051	33.4538		3.15392	5.00339	3.18857	10.0107	3.47597	15.0744		3.58051	33.4538
	0.30208	3.28421								0.30243	3.24448									3.10542	4.87073	3.24148	10.0461	3.49394	15.0777		3.58284	33.614		3.15114	5.04223	3.18968	10.0007	3.47801	15.0468		3.58284	33.614
	0.30243	3.28523								0.30273	3.24474									3.1101	5.00841	3.24126	10.0561	3.49663	15.0031		3.58274	33.6877		3.15223	4.91509	3.18523	9.90959	3.47171	14.9474		3.58274	33.6877
	0.30275	3.28436								0.30307	3.24901									3.11432	5.21862	3.23972	9.90281	3.49353	14.9306		3.58176	33.8114		3.14923	4.98249	3.18895	9.9819	3.47399	14.933		3.58176	33.8114
	0.3031	3.28077								0.30342	3.24471									3.10783	5.18142	3.24715	10.0637	3.49623	14.9348		3.58514	33.9988		3.1522	5.01072	3.18799	10.1102	3.47442	14.8708		3.58514	33.9988
	0.30343	3.28854								0.30373	3.24557									3.09732	4.79895	3.24495	9.89863	3.49392	15.0067		3.58368	34.0338		3.15034	4.93661	3.18747	9.92846	3.47602	15.2055		3.58368	34.0338
	0.30377	3.28536								0.30408	3.24479									3.10853	4.92564	3.24659	10.0412	3.49368	14.8425		3.58492	34.1737		3.15245	5.01133	3.18699	9.92937	3.47389	14.9035		3.58492	34.1737
	0.3041	3.28461								0.3044	3.24905									3.11061	5.20947	3.2471	9.9903	3.49962	14.9809		3.58343	34.418		3.15085	5.0644	3.1925	10.1583	3.472	14.9138		3.58343	34.418
	0.30443	3.28401								0.30475	3.24274									3.10757	4.96175	3.24263	10.0821	3.49716	15.1189		3.58449	34.4576		3.15057	4.77281	3.18651	9.99089	3.47638	15.1182		3.58449	34.4576
	0.30477	3.283								0.30508	3.23983									3.11146	5.16374	3.24489	10.0345	3.49512	15.1222		3.58434	34.7255		3.15892	5.21319	3.19025	9.97948	3.47479	14.872		3.58434	34.7255
	0.30508	3.28229								0.3054	3.23483									3.10723	4.99326	3.24443	10.093	3.4894	14.8263		3.58597	34.708		3.15437	5.00712	3.1922	10.0387	3.47657	15.0211		3.58597	34.708
	0.30545	3.28287								0.30575	3.22944									3.10758	5.11069	3.23938	9.89993	3.49573	14.8139		3.58662	34.8426		3.14956	4.99494	3.1867	10.0693	3.47432	14.9871		3.58662	34.8426
	0.3058	3.28599								0.30607	3.23494									3.10195	4.86963	3.24402	9.91717	3.49772	15.0483		3.58587	34.9628		3.14876	5.01686	3.1861	10.1675	3.47649	15.1643		3.58587	34.9628
	0.30612	3.28489								0.30642	3.23935									3.10501	5.17377	3.24451	10.0097	3.49656	15.077		3.587	35.0859		3.15279	5.02588	3.18285	9.84328	3.47182	14.9216		3.587	35.0859
	0.30645	3.2826								0.30675	3.23264									3.10286	4.98901	3.24498	10.1504	3.49629	15.0851		3.58758	35.2821		3.15198	5.00174	3.1842	9.93936	3.47262	14.9852		3.58758	35.2821
	0.30678	3.28512								0.30708	3.24284									3.10188	4.99357	3.24036	10.0445	3.49466	14.9553		3.5884	35.3659		3.15238	4.92321	3.18379	9.99017	3.47758	15.001		3.5884	35.3659
	0.30712	3.28097								0.30743	3.24114									3.10356	5.02247	3.24034	9.92098	3.49372	14.9648		3.58928	35.4767		3.15398	5.12628	3.18605	10.0041	3.47782	15.0277		3.58928	35.4767
	0.30745	3.28682								0.30777	3.24607									3.10436	4.91213	3.24395	10.0831	3.4946	15.1694		3.59061	35.6709		3.15102	4.88767	3.18473	10.082	3.47809	14.9591		3.59061	35.6709
	0.30778	3.28481								0.3081	3.23525									3.10653	5.19979	3.24028	10.0252	3.49157	14.8254		3.58907	35.5593		3.15709	4.92962	3.18596	9.95722	3.47617	15.0939		3.58907	35.5593
	0.3081	3.28324								0.30842	3.23972									3.10098	4.91491	3.24129	10.002	3.49354	15.0633		3.59068	35.9031		3.15604	5.22059	3.18406	9.92811	3.47211	14.9668		3.59068	35.9031
	0.30843	3.28444								0.30877	3.24023									3.10045	5.16408	3.24128	10.0588	3.49097	14.893		3.59288	35.9097		3.15142	4.95056	3.18525	10.0588	3.47217	14.9642		3.59288	35.9097
	0.30878	3.28472								0.3091	3.23608									3.0994	4.897	3.23939	9.96519	3.49814	15.4917		3.58946	36.1041		3.15363	4.9699	3.18382	9.85105	3.47514	15.1169		3.58946	36.1041
	0.3091	3.28563								0.30942	3.23322									3.1048	4.88763	3.24143	10.0591	3.48886	14.9302		3.59216	36.1569		3.15405	5.02151	3.18788	10.0324	3.47552	14.872		3.59216	36.1569
	0.30945	3.28507								0.30977	3.23434									3.1076	4.94613	3.2424	10.0325	3.49283	14.7612		3.59205	36.3149		3.1511	4.87734	3.18573	10.0947	3.47718	15.108		3.59205	36.3149
	0.30978	3.28261								0.3101	3.2346									3.11394	5.1315	3.24118	10.0921	3.49655	14.988		3.59268	36.4169		3.15694	5.08197	3.18414	9.85042	3.47314	14.9412		3.59268	36.4169
	0.31012	3.27899								0.31042	3.23692									3.11044	5.17989	3.2387	9.90763	3.49933	15.0888		3.59479	36.6587		3.15604	5.27533	3.1872	10.1012	3.47203	15.0891		3.59479	36.6587
	0.31045	3.27901								0.31075	3.24182									3.10827	5.13453	3.23982	10.0765	3.49409	15.1012		3.59383	36.7329		3.15008	4.95349	3.18327	10.004	3.47158	14.9558		3.59383	36.7329
	0.31077	3.28382								0.3111	3.24043									3.10654	5.11624	3.2406	9.98027	3.49277	14.8594		3.59589	36.8121		3.15237	4.89332	3.18553	9.89036	3.47014	14.8399		3.59589	36.8121
	0.3111	3.28488								0.31142	3.24305									3.10012	4.81308	3.24024	9.95408	3.49399	15.0654		3.5949	36.9693		3.15482	4.96337	3.18779	10.113	3.47905	15.0969		3.5949	36.9693
	0.31143	3.28416								0.31175	3.23592									3.10211	4.89288	3.24349	9.97968	3.495	14.9888		3.59613	37.1814		3.15477	5.16479	3.18261	9.96633	3.47383	14.9645		3.59613	37.1814
	0.31178	3.28293								0.3121	3.24475									3.10633	5.12139	3.24065	9.90747	3.49208	14.8857		3.59767	37.3032		3.14799	4.89178	3.18597	9.97315	3.47607	15.0177		3.59767	37.3032
	0.3121	3.27948								0.31242	3.23958									3.11085	5.13247	3.24631	10.2096	3.49626	15.0132		3.59543	37.463		3.15062	4.98211	3.18797	10.1159	3.47401	15.1064		3.59543	37.463
	0.31245	3.27914								0.31275	3.22901									3.10569	5.00207	3.24203	9.79385	3.49402	15.0674		3.59559	37.429		3.1498	5.15106	3.18419	10.0882	3.4736	14.7466		3.59559	37.429
	0.31278	3.28235								0.31308	3.23733									3.10627	4.93304	3.24755	10.1779	3.49627	15.3036		3.59536	37.5788		3.1473	4.85605	3.1791	9.99925	3.48213	15.2422		3.59536	37.5788
	0.3131	3.28205								0.31342	3.23685									3.10954	5.00406	3.24334	9.83446	3.48911	14.591		3.59906	37.7059		3.15059	5.06729	3.18015	9.8774	3.47779	14.8778		3.59906	37.7059
	0.31343	3.28366								0.31377	3.23353									3.10864	4.88535	3.25121	10.2651	3.49213	14.7847		3.59752	37.8764		3.14997	4.84742	3.17867	10.1382	3.48035	14.9636		3.59752	37.8764
	0.31378	3.28248								0.3141	3.2313									3.10663	5.08425	3.24293	9.96858	3.49752	15.1385		3.59741	37.9353		3.15722	5.1207	3.18183	9.87837	3.47862	15.0005		3.59741	37.9353
	0.31412	3.28257								0.31443	3.22391									3.10403	4.93134	3.24398	9.91183	3.49007	14.9827		3.60094	38.1034		3.14854	5.22458	3.18714	9.99267	3.47619	15.1518		3.60094	38.1034
	0.31443	3.28528								0.31475	3.22047									3.10571	5.11019	3.2466	10.2144	3.49156	14.7343		3.59945	38.1979		3.14323	4.91581	3.18383	10.0348	3.47304	15.1367		3.59945	38.1979
	0.3148	3.28052								0.31513	3.22628									3.1039	5.01847	3.23972	9.82541	3.49555	15.1169		3.59904	38.4295		3.14321	4.86979	3.18655	10.1128	3.47367	14.9625		3.59904	38.4295
	0.3151	3.28467								0.31543	3.22993									3.10783	5.01822	3.24721	10.1561	3.49525	14.9376		3.60095	38.563		3.14442	4.7767	3.18283	9.95821	3.46818	14.7087		3.60095	38.563
	0.31547	3.28549								0.31578	3.23567									3.10762	4.99985	3.24644	10.124	3.49461	15.106		3.60096	38.6375		3.15117	5.11243	3.18453	9.82516	3.47348	15.0998		3.60096	38.6375
	0.31578	3.2833								0.31612	3.22894									3.10498	5.11145	3.23931	9.97965	3.49344	15.0501		3.60117	38.6529		3.14983	5.0402	3.18765	10.1679	3.4746	15.0173		3.60117	38.6529
	0.31613	3.28335								0.31645	3.2364									3.10031	5.06123	3.23918	9.89487	3.48916	14.9241		3.60286	38.822		3.14784	5.01154	3.18238	10.0236	3.47609	15.0786		3.60286	38.822
	0.31645	3.28011								0.31678	3.24066									3.0997	4.89407	3.24012	10.0731	3.49261	14.8182		3.6046	39.1057		3.14625	4.98991	3.18293	9.90491	3.47225	14.8829		3.6046	39.1057
	0.3168	3.2823								0.3171	3.23017									3.10363	4.90611	3.23971	9.89777	3.4957	14.9538		3.60325	39.1661		3.14982	5.10237	3.18985	10.0738	3.47617	15.2048		3.60325	39.1661
	0.31713	3.28672								0.31743	3.22705									3.10772	5.17872	3.24221	10.0288	3.49788	15.0792		3.60554	39.3753		3.1473	4.86548	3.18196	10.0543	3.47148	14.7934		3.60554	39.3753
	0.31745	3.28403								0.31778	3.23249									3.10447	5.00137	3.24135	10.0275	3.49592	15.1781		3.60478	39.4026		3.15049	5.18167	3.18292	9.90698	3.47302	15.1234		3.60478	39.4026
	0.31778	3.28507								0.31812	3.2333									3.10869	5.08867	3.24307	10.0549	3.48644	14.5586		3.60437	39.5344		3.14428	5.03057	3.18627	9.94993	3.47142	14.9904		3.60437	39.5344
	0.31812	3.28233								0.31843	3.23893									3.10268	5.25946	3.24113	9.98822	3.49889	15.24		3.60461	39.721		3.14375	5.01304	3.18646	10.1398	3.4745	15.0475		3.60461	39.721
	0.31847	3.28369								0.3188	3.2378									3.09827	4.79539	3.23921	9.8912	3.49571	15.0039		3.60562	39.8285		3.1413	4.96332	3.18467	9.87031	3.47634	15.0302		3.60562	39.8285
	0.31878	3.28448								0.31913	3.23844									3.1077	5.11269	3.2462	10.1021	3.49991	15.1052		3.6062	39.901		3.14461	4.94473	3.18747	10.1002	3.47006	14.9066		3.6062	39.901
	0.31912	3.28739								0.31945	3.22917									3.10419	4.96462	3.24515	10.0318	3.49717	15.2258		3.60893	40.0105		3.14399	5.0033	3.18653	9.85791	3.4779	15.0229		3.60893	40.0105
	0.31945	3.28138								0.31977	3.23234									3.10319	4.97247	3.24043	9.89791	3.49018	14.8842		3.60636	40.114		3.14539	4.9818	3.18719	10.0511	3.47375	14.9457		3.60636	40.114
	0.3198	3.28667								0.32012	3.23138									3.09972	4.96451	3.24019	10.1956	3.49843	15.171		3.60818	40.3109		3.14748	5.0275	3.19253	10.0841	3.47762	15.1967		3.60818	40.3109
	0.32013	3.28518								0.32047	3.23519									3.10495	5.0211	3.24355	9.92774	3.49573	15.0294		3.6079	40.3954		3.14903	5.01197	3.18689	9.84402	3.47271	14.9255		3.6079	40.3954
	0.32045	3.28388								0.32078	3.2355									3.10733	5.06243	3.24281	10.1802	3.49434	15.001		3.60922	40.5929		3.1475	4.98792	3.19055	10.2288	3.47537	14.8757		3.60922	40.5929
	0.32078	3.28209								0.32113	3.24101									3.10188	5.0888	3.2357	9.71978	3.49398	14.9218		3.60893	40.6969		3.14721	5.00509	3.18384	9.97425	3.47436	14.9777		3.60893	40.6969
	0.32113	3.28252								0.32143	3.24931									3.09976	5.06863	3.24842	10.0447	3.49646	15.0375		3.61063	40.8308		3.14496	4.96349	3.18025	9.7893	3.47532	15.0297		3.61063	40.8308
	0.32145	3.28403								0.32177	3.24913									3.105	5.05718	3.24635	10.0754	3.4954	14.9984		3.61121	40.9507		3.14539	5.00461	3.18935	10.2181	3.47254	14.979		3.61121	40.9507
	0.3218	3.28323								0.3221	3.24795									3.10171	4.98149	3.24725	10.186	3.4974	15.2807		3.61012	40.9613		3.1475	4.92849	3.18422	9.9692	3.46889	15.0086		3.61012	40.9613
	0.32213	3.28521								0.32247	3.24786									3.10606	4.92626	3.23906	9.95969	3.49247	14.8645		3.61209	41.1996		3.14771	5.11139	3.18341	9.97248	3.47309	15.0765		3.61209	41.1996
	0.32247	3.28007								0.3228	3.25132									3.10615	5.20028	3.24522	9.93589	3.49308	14.8983		3.61241	41.3065		3.14302	4.94471	3.18632	9.97519	3.47348	14.9208		3.61241	41.3065
	0.3228	3.27847								0.32312	3.24835									3.10395	4.95646	3.23914	9.95883	3.49567	14.9963		3.61138	41.395		3.14892	5.06978	3.18676	10.1194	3.47249	15.0485		3.61138	41.395
	0.32313	3.28458								0.32348	3.24927									3.10355	4.93886	3.24093	9.86313	3.49288	15.049		3.61323	41.5494		3.14585	4.9545	3.18362	9.86601	3.47133	14.8766		3.61323	41.5494
	0.32348	3.28053								0.32378	3.24809									3.10452	4.99729	3.24281	10.246	3.4919	14.8067		3.6137	41.5678		3.14098	4.71736	3.1865	9.98445	3.47287	14.8191		3.6137	41.5678
	0.32382	3.28168								0.32412	3.24876									3.1089	5.03343	3.24086	9.96572	3.49716	15.0315		3.61212	41.7409		3.14626	5.00501	3.18819	10.3215	3.47546	15.1147		3.61212	41.7409
	0.32415	3.28605								0.32447	3.24552									3.10683	5.04365	3.24069	10.0228	3.49711	15.0854		3.61479	41.8327		3.15456	5.12581	3.17921	9.89638	3.47325	14.9552		3.61479	41.8327
	0.32447	3.28413								0.32478	3.24288									3.10621	5.05423	3.24482	10.0447	3.49961	15.1592		3.61422	42.0826		3.14379	5.01529	3.18391	10.0656	3.47547	14.9947		3.61422	42.0826
	0.32482	3.28172								0.32513	3.25149									3.10844	5.10357	3.24438	10.1422	3.49359	15.032		3.61687	42.1077		3.14482	5.07763	3.18268	9.82837	3.47415	15.0742		3.61687	42.1077
	0.32515	3.28488								0.32545	3.24551									3.10584	5.18932	3.2397	9.8272	3.49471	14.9536		3.61542	42.186		3.14413	4.93498	3.18849	10.1304	3.4748	15.0994		3.61542	42.186
	0.32547	3.2857								0.32577	3.24509									3.09706	4.87022	3.2464	10.1069	3.4945	15.0622		3.61675	42.3059		3.14263	4.9958	3.18395	9.98413	3.47172	14.9637		3.61675	42.3059
	0.3258	3.28453								0.32613	3.24729									3.10033	4.94375	3.24674	10.0162	3.49262	14.8348		3.6186	42.5352		3.14509	4.93747	3.18339	10.106	3.47037	15.0449		3.6186	42.5352
	0.32612	3.28299								0.32645	3.24714									3.10783	4.91001	3.24689	10.1128	3.49626	15.0617		3.61972	42.5673		3.14908	5.08639	3.18033	9.9534	3.46732	14.9602		3.61972	42.5673
	0.32647	3.28073								0.32678	3.24491									3.11324	5.04159	3.24572	10.0849	3.49444	14.9614		3.61943	42.7935		3.14506	5.0023	3.17936	9.83218	3.47197	14.8184		3.61943	42.7935
	0.3268	3.28489								0.3271	3.24798									3.11253	5.24534	3.24207	9.89005	3.49673	15.1817		3.61794	42.8566		3.14434	5.02645	3.18272	9.96369	3.47467	15.2473		3.61794	42.8566
	0.32713	3.28585								0.32743	3.24901									3.10595	5.02382	3.24219	10.1059	3.49405	15.0305		3.61953	42.9251		3.14179	4.82904	3.18349	9.95393	3.46604	14.7464		3.61953	42.9251
	0.32745	3.2839								0.32777	3.24856									3.10343	5.03386	3.23881	9.93738	3.49212	14.9142		3.62083	43.0609		3.14861	4.89754	3.18135	10.124	3.47066	14.8639		3.62083	43.0609
	0.32778	3.28157								0.3281	3.25187									3.10262	4.996	3.24939	10.0384	3.49838	15.3523		3.62034	43.1606		3.15384	5.21714	3.18285	10.0552	3.47164	15.003		3.62034	43.1606
	0.32813	3.28577								0.32843	3.2488									3.11084	5.03278	3.24306	9.83233	3.4917	14.6968		3.6222	43.4328		3.14912	5.1232	3.18252	9.98701	3.47442	15.1473		3.6222	43.4328
	0.32847	3.28605								0.32877	3.24842									3.10512	5.15258	3.24881	10.2381	3.50052	15.0701		3.62162	43.5016		3.1453	5.00305	3.18273	10.0029	3.47093	14.9906		3.62162	43.5016
	0.32878	3.28591								0.32912	3.2443									3.10315	5.06432	3.23894	9.87066	3.49527	14.8967		3.62154	43.6525		3.14302	4.85953	3.18197	9.99069	3.47471	15.0937		3.62154	43.6525
	0.32913	3.286								0.32943	3.24793									3.10309	4.91853	3.24306	10.0798	3.49355	14.845		3.62095	43.8072		3.14652	5.09755	3.18177	9.92925	3.47102	15.1054		3.62095	43.8072
	0.32947	3.28286								0.32977	3.24741									3.09898	4.983	3.24268	9.88715	3.49773	14.9735		3.62313	43.9076		3.14387	4.86248	3.18703	10.0892	3.46771	14.7851		3.62313	43.9076
	0.32978	3.28106								0.33012	3.24915									3.10366	4.85066	3.24449	10.2587	3.49855	14.9964		3.62344	43.9746		3.14681	5.15814	3.18241	9.83824	3.47143	14.882		3.62344	43.9746
	0.33013	3.28661								0.33045	3.24855									3.1077	5.09685	3.2419	10.0097	3.49821	15.1672		3.6234	44.1633		3.14839	5.00545	3.1855	10.1258	3.47334	15.0579		3.6234	44.1633
	0.33045	3.28029								0.33077	3.24646									3.1111	5.03138	3.24353	9.92093	3.49379	15.0208		3.6236	44.2839		3.14538	4.9948	3.18354	9.89913	3.47333	15.0785		3.6236	44.2839
	0.33078	3.28565								0.3311	3.24449									3.11002	5.12868	3.24344	9.96964	3.49426	14.8944		3.62377	44.3949		3.1431	4.95043	3.18307	10.0765	3.47315	14.9661		3.62377	44.3949
	0.33112	3.2823								0.33143	3.2459									3.10407	4.98858	3.24812	10.2119	3.49477	15.0086		3.62597	44.4444		3.14511	4.9811	3.18477	9.96954	3.47156	15.0476		3.62597	44.4444
	0.33148	3.28073								0.33182	3.24216									3.10766	5.06641	3.24326	9.90592	3.49766	14.9673		3.62458	44.5029		3.14425	4.96716	3.18417	9.97849	3.4737	14.8378		3.62458	44.5029
	0.33182	3.28614								0.33213	3.24581									3.10426	4.85374	3.2434	10	3.49613	14.9485		3.62597	44.7091		3.1474	5.04437	3.18604	9.92917	3.47776	15.2271		3.62597	44.7091
	0.33215	3.2847								0.33247	3.24504									3.11245	5.06643	3.24354	10.009	3.49739	15.0107		3.62719	44.8509		3.14469	4.92064	3.187	10.2093	3.47284	14.8715		3.62719	44.8509
	0.33247	3.28062								0.33278	3.24568									3.11111	5.11852	3.24257	9.94884	3.49557	15.0966		3.62845	44.9557		3.14989	5.03648	3.17895	9.88395	3.47561	15.0532		3.62845	44.9557
	0.3328	3.2835								0.33312	3.24502									3.10991	4.99733	3.24181	9.87897	3.49407	14.9323		3.62871	45.0139		3.1562	5.06085	3.1811	10.051	3.47457	15.1305		3.62871	45.0139
	0.33315	3.28758								0.33348	3.24947									3.1114	5.03862	3.24317	10.075	3.49745	15.0809		3.62796	45.1673		3.15345	5.01271	3.18431	9.93465	3.47123	14.7891		3.62796	45.1673
	0.33348	3.28374								0.33382	3.24424									3.10633	5.03141	3.24273	9.864	3.49499	15.1096		3.63053	45.2915		3.15041	5.07945	3.1832	10.0539	3.47295	14.9071		3.63053	45.2915
	0.33382	3.28238								0.33413	3.24748									3.10982	5.16568	3.24328	10.218	3.49531	14.9683		3.6294	45.3111		3.14472	4.85597	3.18272	10.0016	3.47396	15.0982		3.6294	45.3111
	0.33413	3.28978								0.33447	3.24754									3.10562	4.90096	3.24424	9.99157	3.49356	14.8712		3.63036	45.4072		3.15285	5.04915	3.1834	9.97012	3.47353	15.0981		3.63036	45.4072
	0.33447	3.28665								0.33482	3.24434									3.10807	5.01663	3.24508	10.0634	3.49744	15.3448		3.6302	45.6507		3.15132	4.86266	3.18603	10.0038	3.47016	14.8684		3.6302	45.6507
	0.3348	3.28209								0.33512	3.24396									3.10539	4.951	3.24552	10.0113	3.49975	15.2298		3.63161	45.8839		3.15126	5.119	3.18723	10.1014	3.4738	15.0848		3.63161	45.8839
	0.33513	3.28527								0.33545	3.2491									3.10553	5.08015	3.24439	9.95499	3.49852	14.9973		3.63013	45.8915		3.15234	5.15026	3.1819	10.0803	3.47243	14.8937		3.63013	45.8915
	0.33547	3.2845								0.33582	3.2507									3.10316	4.9649	3.2463	10.1997	3.49467	15.0133		3.63261	46.0063		3.15021	4.97233	3.17999	9.80548	3.4706	14.9329		3.63261	46.0063
	0.33582	3.28575								0.33612	3.24209									3.10743	5.07911	3.24193	9.93665	3.49428	14.9004		3.63173	46.1865		3.14706	4.86077	3.18284	10.0714	3.47282	15.1062		3.63173	46.1865
	0.33615	3.29044								0.33645	3.24146									3.10772	4.93263	3.24131	9.89322	3.49703	14.9845		3.63202	46.2595		3.15231	4.94734	3.18282	9.93956	3.47165	14.891		3.63202	46.2595
	0.33647	3.28511								0.33682	3.24897									3.11091	5.27542	3.24553	10.1588	3.49601	14.9542		3.63239	46.5257		3.15368	4.99883	3.18423	10.0611	3.46867	15.0335		3.63239	46.5257
	0.3368	3.28629								0.33712	3.24493									3.10113	4.79038	3.23978	9.91361	3.49642	15.167		3.63578	46.503		3.15466	5.03676	3.18498	9.94616	3.47301	14.975		3.63578	46.503
	0.33715	3.28255								0.33745	3.24123									3.1074	5.04075	3.24072	9.77715	3.49425	14.9186		3.63453	46.5371		3.15504	5.09665	3.18616	10.0247	3.47441	15.1175		3.63453	46.5371
	0.33747	3.28709								0.3378	3.24254									3.10433	4.87363	3.24651	10.2013	3.49145	14.9475		3.63598	46.6615		3.14915	4.95647	3.18552	9.93709	3.47178	14.9999		3.63598	46.6615
	0.33782	3.28517								0.33815	3.2535									3.1097	5.10693	3.24302	9.8916	3.49429	14.9019		3.63565	46.937		3.15147	5.09839	3.18184	9.99046	3.47021	14.7767		3.63565	46.937
	0.33813	3.2817								0.33845	3.24627									3.10264	5.07215	3.2449	10.0175	3.49762	15.0037		3.63604	46.9663		3.15101	5.03413	3.18397	9.93628	3.47916	15.2278		3.63604	46.9663
	0.33848	3.28431								0.3388	3.24825									3.10529	5.10098	3.24475	9.9742	3.49817	15.054		3.63737	47.0144		3.1504	4.9088	3.18606	9.93367	3.47414	14.9822		3.63737	47.0144
	0.33882	3.28453								0.33912	3.24735									3.10561	4.85703	3.24347	10.0834	3.49873	14.9055		3.63582	47.077		3.14607	4.82011	3.1899	10.1328	3.47335	15.1335		3.63582	47.077
	0.33915	3.28454								0.33948	3.25223									3.10961	5.09101	3.24091	9.91492	3.49918	15.0487		3.6374	47.2508		3.15383	5.12735	3.18424	10.035	3.4715	14.7976		3.6374	47.2508
	0.33952	3.28563								0.3398	3.24664									3.10665	5.17611	3.24539	10.0423	3.50083	15.0711		3.63879	47.5425		3.15209	5.03236	3.1881	10.1	3.47447	15.0469		3.63879	47.5425
	0.33982	3.28152								0.34017	3.24804									3.10256	5.11276	3.24677	10.0893	3.49651	15.0367		3.63787	47.5613		3.15259	4.99692	3.18062	9.93839	3.47407	15.1195		3.63787	47.5613
	0.34017	3.27972								0.34048	3.2466									3.10189	4.73784	3.24526	9.98385	3.49975	14.9716		3.63881	47.7739		3.1523	4.94682	3.18293	10.036	3.46995	14.9586		3.63881	47.7739
	0.3405	3.28205								0.34082	3.24677									3.10722	5.16311	3.24492	10.0276	3.49902	14.9629		3.64072	47.8273		3.15286	4.9718	3.18458	9.95716	3.47028	14.9353		3.64072	47.8273
	0.34083	3.28483								0.34115	3.25008									3.10876	5.01452	3.24173	9.87438	3.49707	14.9516		3.63878	47.9215		3.15544	4.97323	3.185	10.073	3.47363	14.9885		3.63878	47.9215
	0.34115	3.28727								0.34148	3.2434									3.10586	4.95846	3.24434	9.91456	3.49485	14.9753		3.64097	48.101		3.15738	5.26063	3.18522	10.0653	3.4756	15.1414		3.64097	48.101
	0.3415	3.28543								0.3418	3.24928									3.10779	4.99793	3.24854	10.3103	3.49482	15.1789		3.64312	48.2066		3.14609	4.96985	3.18425	9.89261	3.47348	14.8564		3.64312	48.2066
	0.34183	3.28246								0.34215	3.25055									3.10972	5.14442	3.24087	9.90699	3.49234	14.9461		3.64193	48.3244		3.14696	4.93093	3.18843	10.1536	3.47564	15.1471		3.64193	48.3244
	0.34217	3.28177								0.34248	3.24907									3.10554	5.13186	3.24253	9.9919	3.49518	14.881		3.64245	48.3598		3.14614	4.92739	3.1843	9.90105	3.46782	14.813		3.64245	48.3598
	0.34248	3.28411								0.3428	3.24994									3.10149	4.78249	3.24287	10.1314	3.49485	15.0079		3.64247	48.507		3.15275	4.92416	3.18516	10.0386	3.47327	15.0278		3.64247	48.507
	0.34282	3.2825								0.34315	3.25116									3.10572	5.05129	3.23918	9.87548	3.49158	14.9546		3.64365	48.6979		3.15138	4.93142	3.18226	9.82245	3.47353	14.9977		3.64365	48.6979
	0.34315	3.27796								0.34348	3.24957									3.10349	5.05058	3.24351	10.0861	3.4959	15.0069		3.64396	48.8667		3.1534	5.09306	3.18727	10.0648	3.47504	15.1265		3.64396	48.8667
	0.34348	3.28853								0.34383	3.24849									3.10117	5.00511	3.24239	9.94654	3.49928	14.9783		3.64663	48.9448		3.15277	5.18799	3.18815	9.9719	3.47456	15.0458		3.64663	48.9448
	0.34383	3.28084								0.34413	3.24894									3.09967	4.91831	3.24259	9.88643	3.49825	15.1094		3.64658	48.9159		3.14993	4.99002	3.18857	10.1086	3.46994	14.8456		3.64658	48.9159
	0.34415	3.28703								0.34448	3.24862									3.10538	4.97492	3.24646	10.2121	3.49628	14.9416		3.64729	49.0791		3.14996	5.06459	3.18532	9.99257	3.47365	14.9825		3.64729	49.0791
	0.34452	3.28387								0.34482	3.24527									3.10739	5.06327	3.24118	9.89484	3.4961	15.2485		3.64562	49.3606		3.14324	4.96219	3.18751	10.0151	3.47051	15.0186		3.64562	49.3606
	0.34483	3.28167								0.34515	3.25047									3.10572	5.11448	3.24123	9.90449	3.49351	14.9531		3.6478	49.339		3.14783	5.00478	3.1852	9.92779	3.47038	14.9665		3.6478	49.339
	0.34517	3.28464								0.34548	3.24768									3.10721	5.21907	3.24442	10.0238	3.49431	14.9186		3.64793	49.3775		3.14259	4.82667	3.18308	10.0186	3.47334	14.8678		3.64793	49.3775
	0.3455	3.28165								0.34583	3.25133									3.10427	5.04528	3.24529	10.1065	3.49454	14.9564		3.6493	49.6169		3.14965	5.17468	3.1861	10.0688	3.47278	15.0326		3.6493	49.6169
	0.34583	3.2829								0.34613	3.25182									3.10222	4.91904	3.24285	10.2745	3.49767	15.0521		3.64947	49.8275		3.14531	4.97034	3.18225	9.80515	3.47311	15.1279		3.64947	49.8275
	0.34617	3.27857								0.3465	3.245									3.10453	4.96385	3.23617	9.66358	3.49219	14.8615		3.64998	49.8091		3.14455	5.08886	3.18615	9.99935	3.47178	14.8723		3.64998	49.8091
	0.34648	3.28444								0.3468	3.25286									3.10954	5.003	3.24694	10.1404	3.49274	14.9249		3.65117	49.8984		3.13968	4.91146	3.18696	10.0807	3.47121	15.0783		3.65117	49.8984
	0.34682	3.28258								0.34715	3.25218									3.1118	5.12826	3.24061	9.99697	3.49727	15.1813		3.65114	49.9999		3.14303	4.83355	3.18434	10.0585	3.47892	15.2416		3.65114	49.9999
	0.34715	3.28318								0.34752	3.24872									3.10873	5.04221	3.24025	9.9716	3.49652	14.8433		3.65255	50.0932		3.14691	5.13278	3.18392	9.95078	3.47344	14.9077		3.65255	50.0932
	0.3475	3.28221								0.34782	3.25352									3.10635	5.06343	3.24748	10.1288	3.49617	15.0395		3.65268	50.1259		3.14758	4.92142	3.18488	9.993	3.4714	15.0567		3.65268	50.1259
	0.34785	3.28332								0.34815	3.24932									3.10045	4.91297	3.24319	10.0563	3.50014	15.0189		3.65267	50.3604		3.15312	5.04877	3.18543	10.0263	3.47212	14.9673		3.65267	50.3604
	0.34818	3.2825								0.34848	3.25029									3.10384	5.03588	3.24188	9.78706	3.49885	15.0991		3.65449	50.4457		3.14686	4.87781	3.18023	9.99245	3.47179	14.882		3.65449	50.4457
	0.34852	3.28293								0.34883	3.24947									3.10217	5.15837	3.24383	10.1618	3.49759	15.0281		3.6532	50.5547		3.15196	5.12669	3.18341	9.99278	3.47313	14.9637		3.6532	50.5547
	0.34885	3.28133								0.34917	3.24956									3.09655	4.96662	3.24229	10.0158	3.49655	15.0441		3.65338	50.701		3.14833	4.88064	3.18409	10.1162	3.47516	15.1189		3.65338	50.701
	0.34918	3.28627								0.34948	3.24338									3.09625	5.03168	3.24024	9.95044	3.49461	15.1012		3.65439	50.7799		3.15224	4.99396	3.18011	9.87666	3.47425	15.1085		3.65439	50.7799
	0.34952	3.28524								0.34983	3.24918									3.09754	4.95379	3.24213	9.96433	3.49298	14.9055		3.65714	50.8965		3.1529	4.97315	3.18404	9.96576	3.47194	15.0106		3.65714	50.8965
	0.34983	3.28027								0.35017	3.24384									3.09734	4.9144	3.23991	9.80556	3.49549	14.9489		3.65575	50.9815		3.14977	5.05909	3.18469	10.0339	3.46966	14.7806		3.65575	50.9815
	0.35017	3.28761								0.3505	3.24922									3.10209	4.86603	3.24709	10.2802	3.49537	15.1471		3.65651	51.017		3.14945	5.03174	3.18796	10.0446	3.47658	14.9336		3.65651	51.017
	0.35052	3.28234								0.35083	3.2468									3.10883	5.19556	3.24041	9.89396	3.49449	14.9828		3.65804	51.1462		3.15205	5.10848	3.18442	9.91983	3.4756	15.0009		3.65804	51.1462
	0.35085	3.28432								0.35117	3.24303									3.10692	5.17334	3.24179	9.96327	3.49357	14.9138		3.65762	51.2714		3.14131	4.95707	3.1847	10.0512	3.47758	15.1166		3.65762	51.2714
	0.35117	3.27934								0.3515	3.24445									3.10583	4.93993	3.24296	9.96984	3.49531	15.0882		3.65859	51.3756		3.14447	4.9464	3.18677	10.1342	3.4748	15.034		3.65859	51.3756
	0.35152	3.28527								0.35182	3.24426									3.10789	5.10204	3.23962	9.81251	3.49533	15.0785		3.65712	51.4932		3.14747	4.9766	3.18485	9.86428	3.47308	15.0976		3.65712	51.4932
	0.35185	3.2816								0.35215	3.24474									3.10947	5.0675	3.2465	10.2041	3.49224	14.9075		3.66137	51.6393		3.14579	4.99312	3.18815	9.99039	3.47214	14.9522		3.66137	51.6393
	0.35217	3.27963								0.35252	3.24866									3.10446	4.91223	3.23991	9.92749	3.49147	14.8286		3.66181	51.6806		3.14426	5.09644	3.18334	10.0542	3.47496	15.0609		3.66181	51.6806
	0.35252	3.27892								0.35282	3.24434									3.10359	5.08561	3.24641	10.1842	3.49447	14.9851		3.66092	51.7947		3.14222	4.85105	3.18649	10.0202	3.47414	15.0967		3.66092	51.7947
	0.35285	3.28619								0.35318	3.25013									3.10566	4.96605	3.24202	9.96279	3.49754	15.2644		3.66195	51.9126		3.13986	5.03858	3.18529	10.0808	3.47434	15.0159		3.66195	51.9126
	0.35317	3.28182								0.35348	3.24979									3.10591	5.02029	3.24648	9.94522	3.49484	14.9356		3.66316	51.9795		3.14212	4.88416	3.18378	9.91931	3.47115	14.7926		3.66316	51.9795
	0.35352	3.28529								0.35382	3.24675									3.11138	4.88998	3.2455	10.1207	3.4959	14.9545		3.66377	51.9344		3.14208	4.99363	3.18878	10.0029	3.47507	15.1149		3.66377	51.9344
	0.35383	3.28018								0.35417	3.24533									3.11119	5.11202	3.24268	9.96572	3.49821	15.0683		3.66344	52.2245		3.13959	5.04021	3.1872	9.98471	3.47185	15.0395		3.66344	52.2245
	0.35418	3.28597								0.3545	3.24874									3.10495	5.05763	3.24131	10.0983	3.4973	14.8214		3.66555	52.3579		3.14274	4.8745	3.18492	9.99471	3.47186	14.8933		3.66555	52.3579
	0.35452	3.281								0.3548	3.24918									3.10763	5.0628	3.2424	10.0121	3.49929	15.1965		3.66641	52.4395		3.14591	4.86331	3.18845	9.96939	3.47454	15.0266		3.66641	52.4395
	0.35483	3.28883								0.35517	3.24813									3.1072	5.09126	3.24036	10.0343	3.49379	14.819		3.66642	52.5181		3.15131	5.15936	3.18684	10.1974	3.47542	14.9697		3.66642	52.5181
	0.35517	3.28563								0.35548	3.25146									3.10527	4.886	3.24026	9.96135	3.49828	15.1138		3.6663	52.5985		3.14309	5.07808	3.18219	9.77981	3.47524	15.0459		3.6663	52.5985
	0.35552	3.28284								0.35582	3.25143									3.10849	5.0432	3.23794	9.79441	3.49557	14.9514		3.66789	52.7623		3.14027	4.96609	3.18873	10.1465	3.47088	15.0133		3.66789	52.7623
	0.3559	3.28209								0.35615	3.27671									3.10939	5.08322	3.24707	10.1754	3.50067	15.0874		3.67168	52.7528		3.14992	4.92444	3.18381	10.0431	3.47426	15.0533		3.67168	52.7528
	0.35618	3.28743								0.35648	3.2743									3.1035	4.78882	3.24397	10.0336	3.49357	14.6138		3.66972	52.8699		3.15273	5.02092	3.18006	9.83765	3.4703	14.9511		3.66972	52.8699
	0.3565	3.28163								0.35685	3.27308									3.11162	5.16423	3.24172	10.0418	3.49905	15.1849		3.66822	53.016		3.15037	5.00731	3.18119	9.93772	3.4738	15.0838		3.66822	53.016
	0.35685	3.28458								0.35717	3.26945									3.10757	5.05676	3.24083	9.78059	3.49629	15.0164		3.67065	53.0563		3.14954	5.00602	3.17905	10.0248	3.47105	14.9328		3.67065	53.0563
	0.35718	3.2848								0.35748	3.26835									3.10981	5.07913	3.24569	10.1967	3.49394	15.033		3.67064	53.1742		3.14978	4.99966	3.18112	9.91638	3.47262	14.9137		3.67064	53.1742
	0.3575	3.28505								0.35783	3.27277									3.10753	4.97137	3.24056	9.99689	3.49547	14.9196		3.67123	53.2458		3.14968	5.07578	3.18032	9.96899	3.47745	15.0665		3.67123	53.2458
	0.35783	3.28744								0.35817	3.26512									3.10944	4.94307	3.24086	9.86925	3.49511	15.0635		3.67429	53.3724		3.14535	4.9229	3.185	10.0202	3.47278	14.9498		3.67429	53.3724
	0.35818	3.28174								0.35852	3.27078									3.1116	5.06678	3.24076	10.0685	3.49789	15.0429		3.67352	53.5038		3.14692	5.13659	3.18469	10.2318	3.47353	15.0102		3.67352	53.5038
	0.35852	3.28852								0.35883	3.26958									3.11706	5.128	3.24383	9.96229	3.4962	15.1889		3.67141	53.5559		3.14635	4.84175	3.1821	9.9097	3.4729	15.0682		3.67141	53.5559
	0.35883	3.28508								0.35917	3.26563									3.10541	4.96338	3.24111	10.0243	3.49748	15.114		3.67464	53.6128		3.1474	5.03811	3.18405	10.0405	3.47703	15.0377		3.67464	53.6128
	0.35918	3.28276								0.35948	3.26662									3.1062	4.97333	3.24155	10.052	3.49227	14.8528		3.67548	53.631		3.14592	5.05513	3.18475	9.8777	3.47384	14.8913		3.67548	53.631
	0.3595	3.2848								0.35983	3.26942									3.10954	5.23858	3.24494	9.9794	3.49826	15.1145		3.67577	53.7404		3.14413	5.0027	3.18767	10.0913	3.47576	15.0563		3.67577	53.7404
	0.35983	3.28181								0.36017	3.2691									3.10176	4.84617	3.24228	10.0333	3.49269	14.9137		3.67603	53.8933		3.141	4.97949	3.18597	10.1752	3.4759	15.0738		3.67603	53.8933
	0.36018	3.28307								0.36052	3.27238									3.1053	4.93708	3.24231	10.0706	3.49618	15.0369		3.67706	53.9594		3.14193	4.81249	3.1809	9.83109	3.47434	14.9646		3.67706	53.9594
	0.36052	3.28348								0.36082	3.26805									3.10341	4.96247	3.24354	9.98325	3.49475	14.8497		3.67728	54.0692		3.15286	5.26572	3.18188	9.97619	3.47289	15.0172		3.67728	54.0692
	0.36083	3.2895								0.36117	3.26856									3.10879	4.98923	3.24087	10.146	3.49761	15.1134		3.67797	54.1119		3.14132	4.79793	3.1871	10.1142	3.47214	15.0054		3.67797	54.1119
	0.36117	3.28037								0.36148	3.2739									3.11269	5.10028	3.24233	10.0157	3.49698	14.9878		3.67945	54.3117		3.14579	4.94298	3.18351	9.95859	3.47463	15.086		3.67945	54.3117
	0.3615	3.28746								0.36183	3.27288									3.10976	5.14237	3.2466	10.1451	3.49624	15.0479		3.68075	54.3734		3.14683	5.03543	3.1833	10.1211	3.47191	14.8289		3.68075	54.3734
	0.36183	3.2872								0.36215	3.27288									3.10723	4.90732	3.23868	9.95562	3.49182	14.9651		3.6811	54.4117		3.14816	4.95227	3.18154	10.054	3.47423	15.0644		3.6811	54.4117
	0.36217	3.28543								0.3625	3.27482									3.11083	5.08947	3.24115	10.1269	3.49307	14.9182		3.6831	54.4804		3.15096	5.25316	3.1772	9.87458	3.47297	14.9512		3.6831	54.4804
	0.36252	3.28416								0.36282	3.27404									3.10914	5.05845	3.23707	9.81811	3.49496	14.9116		3.6814	54.6271		3.14481	5.01073	3.1847	9.98992	3.47089	14.9367		3.6814	54.6271
	0.36283	3.28158								0.36317	3.27176									3.10704	5.09498	3.24021	9.79705	3.49128	15.0202		3.68441	54.7718		3.14533	5.03395	3.18704	10.1062	3.47404	15.1777		3.68441	54.7718
	0.36318	3.28289								0.3635	3.26912									3.10873	4.92109	3.24428	10.1633	3.49699	15.1066		3.68375	54.8926		3.15061	4.95257	3.18379	10.0219	3.4711	15.0489		3.68375	54.8926
	0.3635	3.28456								0.36383	3.26648									3.11218	5.24774	3.24171	9.9143	3.49795	14.9945		3.68482	54.9579		3.15125	5.0839	3.18005	9.91819	3.46741	14.8415		3.68482	54.9579
	0.36383	3.28793								0.36417	3.26505									3.10689	4.95203	3.24332	10.0035	3.49346	15.0782		3.70297	54.9561		3.14633	4.9213	3.18315	9.95959	3.47002	15.0205		3.70297	54.9561
	0.3642	3.28826								0.3645	3.27296									3.11023	5.05794	3.24579	10.0849	3.49681	14.8979		3.70983	55.1073		3.15488	5.02975	3.18124	10.0933	3.47301	14.9147		3.70983	55.1073
	0.36452	3.28888								0.36487	3.2639									3.10728	5.00477	3.2467	10.0259	3.4962	14.9954		3.70705	52.4869		3.15032	4.89478	3.17667	9.82435	3.47021	14.9479		3.70705	52.4869
	0.36485	3.27838								0.36517	3.26792									3.11414	5.0254	3.24357	10.0302	3.49966	14.9792		3.71023	50.3821		3.14679	4.79589	3.18069	10.083	3.47409	15.1678		3.71023	50.3821
	0.3652	3.28778								0.3655	3.26494									3.11144	5.07904	3.24483	10.0745	3.49842	15.1598		3.72208	50.5125		3.14958	4.9017	3.18447	10.0333	3.46929	14.9479		3.72208	50.5125
	0.36552	3.28381								0.36585	3.26964									3.11368	4.95816	3.24092	10.0152	3.49846	14.9908		3.72186	50.5612		3.15191	4.93185	3.18255	10.0739	3.47487	15.0386		3.72186	50.5612
	0.36585	3.28246								0.3662	3.26482									3.1117	5.15413	3.24014	9.8419	3.4924	15.0291		3.72403	49.1505		3.15024	5.18602	3.17837	9.92752	3.47178	14.9841		3.72403	49.1505
	0.3662	3.28998								0.3665	3.2638									3.10886	5.12604	3.24512	10.1562	3.49292	14.7801		3.72305	48.0736		3.1389	4.83383	3.18025	9.82551	3.47047	14.9977		3.72305	48.0736
	0.36653	3.28773								0.36685	3.26344									3.10809	4.81925	3.2376	9.77598	3.49741	15.0566		3.72611	48.3368		3.14641	4.93461	3.18206	10.0736	3.46971	14.9533		3.72611	48.3368
	0.36687	3.28508								0.3672	3.2592									3.11028	5.1081	3.24447	10.0796	3.49444	14.8629		3.7245	48.3142		3.14897	5.12934	3.18204	9.99461	3.472	14.7635		3.7245	48.3142
	0.3672	3.28377								0.36752	3.26854									3.10453	4.94686	3.24036	9.96163	3.4983	14.9578		3.7238	48.5026		3.14804	4.99931	3.18174	10.0674	3.48243	15.2833		3.7238	48.5026
	0.36753	3.28681								0.36785	3.26202									3.10557	5.07323	3.24632	10.0807	3.50058	15.1326		3.72669	48.5479		3.14745	4.8899	3.18161	10.1155	3.47869	14.9372		3.72669	48.5479
	0.36787	3.28276								0.36817	3.26945									3.10553	4.92362	3.24492	10.0963	3.49672	14.8917		3.72606	48.7527		3.14741	5.11792	3.17663	9.8794	3.47784	15.0317		3.72606	48.7527
	0.3682	3.28545								0.3685	3.26535									3.10736	4.86191	3.24036	9.91881	3.49948	15.1613		3.72842	48.7213		3.14369	5.06034	3.18184	9.97521	3.47548	14.9602		3.72842	48.7213
	0.36852	3.2839								0.36885	3.26514									3.10752	5.08262	3.24573	10.1381	3.49665	14.9486		3.73009	48.923		3.13886	4.8383	3.17862	9.84095	3.47355	15.1418		3.73009	48.923
	0.36885	3.28669								0.36917	3.26417									3.10935	5.24305	3.24466	9.9714	3.50232	14.9959		3.73029	49.106		3.14846	4.90578	3.18413	10.1197	3.47126	15.0258		3.73029	49.106
	0.3692	3.28175								0.3695	3.27255									3.10261	4.91956	3.24422	9.90866	3.49692	15.0331		3.72752	49.0209		3.15055	5.04812	3.18077	9.94929	3.46737	14.9052		3.72752	49.0209
	0.36952	3.28567								0.36983	3.27203									3.10711	4.99167	3.24302	9.90887	3.49661	15.048		3.72817	49.2692		3.149	4.94337	3.18456	10.156	3.47481	15.0839		3.72817	49.2692
	0.36987	3.2855								0.37017	3.25949									3.10589	4.95977	3.24607	10.0955	3.49446	14.8694		3.7307	49.3776		3.14534	4.98993	3.18231	9.98994	3.47053	14.959		3.7307	49.3776
	0.3702	3.28387								0.3705	3.26364									3.10831	4.92532	3.2433	10.1556	3.49561	15.0699		3.73359	49.5295		3.14558	5.02419	3.17572	9.90148	3.47238	15.0307		3.73359	49.5295
	0.37052	3.28325								0.37083	3.26765									3.11358	5.1249	3.2406	9.95969	3.4915	14.8672		3.73044	49.5605		3.14426	4.8661	3.18491	9.97135	3.4704	14.957		3.73044	49.5605
	0.37085	3.28391								0.37117	3.25945									3.11265	5.30064	3.24208	10.005	3.49231	14.8653		3.73417	49.6496		3.14954	5.12942	3.18429	10.2038	3.47522	14.9928		3.73417	49.6496
	0.37118	3.28348								0.37152	3.26747									3.10353	4.88329	3.24169	9.95598	3.49659	15.1242		3.73334	49.7578		3.14165	4.96889	3.18212	9.81408	3.46885	14.9922		3.73334	49.7578
	0.37153	3.28279								0.37185	3.26673									3.10846	5.0053	3.24351	10.0738	3.49731	14.9493		3.73416	49.9468		3.14661	5.13123	3.18547	10.2596	3.46836	14.9885		3.73416	49.9468
	0.37187	3.2801								0.37218	3.26728									3.10456	5.13052	3.24636	10.1609	3.49842	15.0936		3.73282	49.821		3.14283	4.90038	3.18305	10.0335	3.4723	15.1699		3.73282	49.821
	0.3722	3.28432								0.37252	3.26983									3.10262	4.76215	3.24162	9.89003	3.49475	15.0138		3.73526	50.0905		3.14682	4.96852	3.18383	9.85758	3.46954	14.7728		3.73526	50.0905
	0.37253	3.28919								0.37283	3.2692									3.11185	5.15064	3.24253	9.93738	3.49558	15.0899		3.73605	50.1969		3.14847	4.90812	3.18502	10.0694	3.46834	14.8501		3.73605	50.1969
	0.37288	3.2834								0.37318	3.27117									3.11151	5.1401	3.24062	10.0237	3.49356	14.783		3.73561	50.3934		3.14924	4.93478	3.18125	9.9715	3.47608	15.1558		3.73561	50.3934
	0.37322	3.28303								0.37352	3.2692									3.11196	5.00423	3.23922	9.90794	3.49782	15.0393		3.73729	50.4101		3.14994	5.19019	3.18379	9.94148	3.47496	15.0614		3.73729	50.4101
	0.37353	3.28792								0.37385	3.26677									3.10742	5.0712	3.2436	9.97534	3.49552	14.9348		3.73741	50.3524		3.14477	4.9272	3.1822	10.1016	3.47186	14.9502		3.73741	50.3524
	0.37387	3.28034								0.3742	3.27105									3.10436	4.91306	3.24371	10.0888	3.49745	14.9476		3.7368	50.6954		3.14917	5.03909	3.18076	9.97813	3.47423	14.9695		3.7368	50.6954
	0.37422	3.28333								0.37452	3.27148									3.10819	4.99599	3.2429	10.0146	3.49624	15.0375		3.73788	50.7147		3.14551	4.84693	3.18143	10.0008	3.475	15.0805		3.73788	50.7147
	0.37455	3.28439								0.37485	3.26648									3.10937	5.09035	3.24051	10.0376	3.49748	15.0074		3.73821	50.8006		3.15338	5.149	3.18081	9.91359	3.47247	14.967		3.73821	50.8006
	0.37488	3.28565								0.37518	3.26976									3.1005	4.86591	3.24032	9.94881	3.49758	15.0337		3.74007	50.7748		3.14502	4.93433	3.18517	9.87436	3.47584	14.9053		3.74007	50.7748
	0.37522	3.28155								0.37552	3.26752									3.10701	4.83608	3.23822	9.91128	3.49653	15.0904		3.74231	51.1567		3.14892	5.05011	3.18563	10.0488	3.47811	15.1985		3.74231	51.1567
	0.37555	3.27817								0.37588	3.26816									3.11444	5.08756	3.24197	10.0947	3.49387	15.0861		3.74017	51.1536		3.14247	4.73684	3.18327	10.1426	3.47388	14.9549		3.74017	51.1536
	0.37588	3.28079								0.37622	3.27085									3.11551	5.13528	3.24127	9.94136	3.49346	14.9589		3.73909	51.2913		3.15231	5.07369	3.18574	9.91197	3.47234	14.9205		3.73909	51.2913
	0.37622	3.28161								0.37652	3.26516									3.1184	5.19132	3.24589	10.0186	3.49423	14.9222		3.74251	51.3484		3.15048	5.08683	3.18504	10.0884	3.47078	14.9745		3.74251	51.3484
	0.37655	3.28354								0.37685	3.26059									3.11053	4.9266	3.24485	10.0934	3.4963	15.1182		3.74222	51.4352		3.14826	4.93358	3.18362	10.0182	3.47406	15.0341		3.74222	51.4352
	0.37687	3.28202								0.3772	3.26957									3.11281	5.0962	3.24183	9.85052	3.4927	14.9353		3.74409	51.5427		3.15379	5.04141	3.18526	10.0783	3.4727	14.9634		3.74409	51.5427
	0.37722	3.28								0.37753	3.26737									3.1049	4.98467	3.24778	10.1538	3.49396	14.9809		3.74585	51.6359		3.1489	5.16678	3.17731	9.848	3.47708	15.0164		3.74585	51.6359
	0.37753	3.28339								0.37785	3.27141									3.10564	4.87945	3.24088	10.0607	3.4947	15.0515		3.74425	51.6702		3.14617	5.25213	3.18672	10.0128	3.47813	15.2513		3.74425	51.6702
	0.37787	3.28412								0.37818	3.26995									3.10843	5.10535	3.24142	9.80255	3.49271	14.997		3.7465	51.7071		3.13512	4.83566	3.18617	10.0068	3.47344	15.0925		3.7465	51.7071
	0.37822	3.27999								0.37855	3.26459									3.10721	5.03235	3.24434	10.1155	3.49279	14.9641		3.74732	51.7552		3.14253	4.8281	3.18158	9.89512	3.469	14.7179		3.74732	51.7552
	0.37855	3.28481								0.37888	3.26655									3.10572	4.91496	3.24154	9.97443	3.4933	14.9777		3.74515	51.7674		3.14449	4.95831	3.18787	10.1122	3.47036	14.879		3.74515	51.7674
	0.37887	3.28627								0.3792	3.26381									3.10551	5.01233	3.24288	10.049	3.49482	15.028		3.74731	52.0853		3.14258	5.06231	3.18778	9.87669	3.47708	15.0257		3.74731	52.0853
	0.3792	3.28294								0.37952	3.27109									3.10811	5.08072	3.24253	9.95839	3.49542	14.9458		3.74666	52.2572		3.1479	4.93856	3.18965	10.0109	3.47437	15.132		3.74666	52.2572
	0.37955	3.28393								0.37988	3.26823									3.10893	4.9966	3.24275	10.0609	3.49522	15.0725		3.75133	52.1533		3.14578	4.9849	3.19169	10.2729	3.47252	14.9388		3.75133	52.1533
	0.37987	3.27984								0.38018	3.27056									3.10793	5.1079	3.24176	9.97668	3.49593	14.9135		3.75086	52.4213		3.14214	5.18069	3.18504	9.95946	3.47246	14.9285		3.75086	52.4213
	0.38022	3.2857								0.38055	3.27261									3.10463	4.86945	3.24653	10.0607	3.49532	14.8873		3.74779	52.3163		3.14043	4.83489	3.18809	10.1114	3.47496	15.0978		3.74779	52.3163
	0.38055	3.2826								0.38085	3.27789									3.10751	5.07261	3.24167	9.98264	3.49751	15.0053		3.75204	52.4276		3.14346	4.96714	3.18265	9.82419	3.47234	14.8607		3.75204	52.4276
	0.3809	3.28482								0.3812	3.27463									3.11022	4.9823	3.24405	10.0288	3.49701	15.1764		3.75067	52.6426		3.14851	5.02757	3.18379	10.1382	3.47691	15.1188		3.75067	52.6426
	0.38123	3.28445								0.38153	3.27132									3.11084	5.06237	3.24686	10.0698	3.49792	14.9265		3.75139	52.6143		3.14963	5.01468	3.17997	9.87187	3.47372	15.0039		3.75139	52.6143
	0.38157	3.28527								0.38187	3.2682									3.10857	5.0941	3.24551	10.1333	3.49547	14.8792		3.75309	52.7816		3.14569	5.04941	3.18344	10.0367	3.47546	15.1241		3.75309	52.7816
	0.3819	3.28825								0.3822	3.26969									3.10414	4.83977	3.24026	10.0206	3.49458	14.9586		3.75274	52.7486		3.14647	5.08354	3.18155	9.90864	3.47092	14.9173		3.75274	52.7486
	0.38223	3.28337								0.38255	3.27881									3.10976	5.08807	3.24085	9.74094	3.49673	15.0607		3.75185	53.1013		3.14849	4.90845	3.18857	10.2011	3.47416	15.0977		3.75185	53.1013
	0.38257	3.28587								0.38287	3.27486									3.10936	5.09882	3.24187	9.9936	3.49508	14.8949		3.75442	53.0732		3.14929	5.13912	3.18014	9.98401	3.47061	14.8794		3.75442	53.0732
	0.38288	3.28495								0.38322	3.27791									3.10861	5.22544	3.24439	10.0213	3.49933	15.1054		3.75574	53.3255		3.15099	4.94589	3.17976	10.0048	3.47305	15.0316		3.75574	53.3255
	0.38322	3.27959								0.38353	3.27682									3.10555	4.88907	3.24407	10.0904	3.49542	14.8687		3.7555	53.4219		3.15124	4.90884	3.17921	9.75118	3.47515	15.216		3.7555	53.4219
	0.38357	3.28397								0.38388	3.27218									3.11366	5.07164	3.23924	9.91023	3.49758	15.0495		3.75572	53.362		3.15621	5.19685	3.19052	10.1579	3.46788	14.6862		3.75572	53.362
	0.38388	3.28215								0.38418	3.26313									3.11107	5.08327	3.24483	9.97538	3.49527	15.1511		3.75675	53.5704		3.14172	4.92237	3.18642	9.93998	3.47801	15.1093		3.75675	53.5704
	0.3842	3.28115								0.38453	3.26725									3.1082	5.04282	3.24446	10.0189	3.4924	14.8564		3.75816	53.5933		3.14644	5.03281	3.18577	9.94986	3.47706	15.0807		3.75816	53.5933
	0.38453	3.2796								0.38487	3.26786									3.10826	4.89643	3.24545	9.99228	3.49684	15.0283		3.75792	53.8635		3.14797	4.8684	3.19492	9.57265	3.47294	15.0706		3.75792	53.8635
	0.38487	3.27822								0.38518	3.26876									3.11264	5.15478	3.24445	9.99116	3.4949	14.8272		3.75836	53.804		3.15528	5.0976	3.20626	10.1051	3.47245	14.9132		3.75836	53.804
	0.38522	3.27895								0.38552	3.2679									3.10651	5.01272	3.247	10.0497	3.49869	15.1796		3.76112	53.7805		3.15318	5.15515	3.20713	10.217	3.47783	15.0705		3.76112	53.7805
	0.38555	3.28066								0.38588	3.26271									3.10412	4.91498	3.24764	9.99395	3.49472	15.1624		3.75961	54.0037		3.14903	5.2046	3.2031	9.9699	3.47149	14.8971		3.75961	54.0037
	0.38588	3.28062								0.38618	3.2725									3.10953	5.09054	3.24634	10.1035	3.49302	14.8814		3.761	54.0569		3.13686	4.81965	3.20735	9.9432	3.47785	15.1115		3.761	54.0569
	0.3862	3.28634								0.38652	3.27388									3.10573	5.09953	3.24177	10.0186	3.49457	14.8925		3.75899	54.1492		3.14378	5.08156	3.21403	10.3417	3.4692	14.7723		3.75899	54.1492
	0.38653	3.28266								0.38685	3.26694									3.10467	5.13126	3.2421	9.85036	3.49878	15.281		3.76409	54.1223		3.13986	4.84551	3.20444	9.99604	3.47646	14.9808		3.76409	54.1223
	0.38687	3.28674								0.3872	3.26685									3.10139	4.78688	3.2423	10.1409	3.49216	14.8039		3.76201	54.2962		3.14992	5.03055	3.20466	9.73774	3.4739	15.025		3.76201	54.2962
	0.38722	3.28628								0.38753	3.26961									3.10801	4.90979	3.23927	9.88873	3.4944	14.9862		3.76347	54.4068		3.14376	4.99794	3.21059	10.12	3.47414	15.0035		3.76347	54.4068
	0.38755	3.28152								0.38787	3.26988									3.11082	5.24223	3.24268	10.0566	3.49726	15.0915		3.76486	54.4875		3.14687	4.95794	3.2081	10.1611	3.47519	14.9938		3.76486	54.4875
	0.38788	3.28467								0.38822	3.26643									3.10968	4.9129	3.23704	9.94542	3.49683	15.0731		3.77375	54.6047		3.14604	5.04602	3.20506	9.84676	3.4765	15.02		3.77375	54.6047
	0.3882	3.28535								0.38853	3.2697									3.11119	5.07114	3.24266	9.94171	3.49585	14.7122		3.78525	54.7332		3.14282	4.80897	3.20589	10.1801	3.47818	15.0841		3.78525	54.7332
	0.38853	3.28631								0.38887	3.26805									3.11003	4.99696	3.24173	9.90396	3.4992	15.1596		3.78412	52.7808		3.1486	5.03039	3.20513	9.82947	3.47307	14.7826		3.78412	52.7808
	0.38888	3.28926								0.38922	3.27592									3.11559	5.21569	3.24264	10.1618	3.49439	14.8773		3.78709	50.7997		3.14824	4.97826	3.2064	10.1134	3.47896	15.3388		3.78709	50.7997
	0.38923	3.2839								0.38955	3.27766									3.11712	5.17296	3.24463	9.97636	3.49543	14.912		3.78545	50.761		3.14765	5.21821	3.20624	9.94734	3.47157	14.8763		3.78545	50.761
	0.38957	3.28418								0.38987	3.27466									3.10693	4.99216	3.24614	10.0361	3.49626	14.9965		3.78599	50.8364		3.14137	4.92496	3.20557	9.97654	3.47334	15.0801		3.78599	50.8364
	0.3899	3.28616								0.3902	3.27312									3.1064	4.83732	3.24227	10.057	3.49393	14.9578		3.78709	50.865		3.14498	4.93149	3.20671	9.96154	3.47555	14.9555		3.78709	50.865
	0.39022	3.28866								0.39053	3.27088									3.11102	5.02859	3.24646	10.1322	3.49417	14.9632		3.78735	50.9779		3.14409	4.96112	3.20877	10.0395	3.47496	15.0739		3.78735	50.9779
	0.39055	3.28248								0.39088	3.26642									3.11065	5.07099	3.24118	9.98632	3.49491	14.9115		3.78951	51.0802		3.14576	5.05131	3.20586	10.1461	3.4724	14.8808		3.78951	51.0802
	0.39088	3.28342								0.3912	3.27599									3.10617	4.94806	3.24176	9.92894	3.496	15.2048		3.78909	51.1538		3.14749	5.05583	3.20843	10.0004	3.4768	15.0851		3.78909	51.1538
	0.39123	3.28094								0.39155	3.26698									3.10894	4.9281	3.24157	9.93523	3.49672	15.0996		3.79836	51.1562		3.14357	5.11937	3.20758	9.99329	3.47648	15.1472		3.79836	51.1562
	0.39157	3.27702								0.39187	3.27053									3.10898	5.0035	3.24355	9.9492	3.49284	14.8412		3.81043	50.9929		3.14238	4.90618	3.21005	10.1488	3.46835	14.8204		3.81043	50.9929
	0.3919	3.27983								0.39222	3.27101									3.11004	5.01917	3.23991	10.0734	3.49712	15.0752		3.81077	49.402		3.14601	5.04434	3.20488	9.85533	3.47119	14.9633		3.81077	49.402
	0.39222	3.28653								0.39257	3.27473									3.10408	4.91906	3.24243	10.0494	3.49819	15.092		3.8107	46.8916		3.14591	4.95294	3.21203	10.0811	3.477	15.1014		3.8107	46.8916
	0.39257	3.28595								0.39287	3.27608									3.10771	4.96688	3.24065	9.953	3.4954	14.8841		3.81069	46.7349		3.146	5.12381	3.20734	9.92022	3.47211	15.0394		3.81069	46.7349
	0.3929	3.285								0.39322	3.27075									3.11346	5.08328	3.23938	9.9482	3.50083	14.9945		3.81194	47.0105		3.13941	4.97329	3.21026	10.0602	3.47369	15.0079		3.81194	47.0105
	0.39323	3.286								0.39353	3.26995									3.11155	4.91054	3.24177	9.86491	3.49626	14.9866		3.8137	47.256		3.13586	4.86403	3.20681	9.88957	3.47257	14.9233		3.8137	47.256
	0.39355	3.28208								0.39387	3.26975									3.12007	5.16758	3.24259	9.92403	3.49839	14.9985		3.81499	47.2674		3.13933	4.9221	3.20953	10.1168	3.47409	14.8768		3.81499	47.2674
	0.39388	3.28576								0.3942	3.27047									3.11579	5.16827	3.24524	10.0465	3.49648	15.0699		3.8159	47.3041		3.13968	4.96635	3.20395	10.1312	3.47555	15.0398		3.8159	47.3041
	0.39423	3.28523								0.39453	3.27205									3.1143	5.10533	3.24575	10.0883	3.49515	15.0501		3.81696	47.5125		3.14433	4.9597	3.19934	9.8445	3.47672	15.1387		3.81696	47.5125
	0.39455	3.28503								0.39487	3.27531									3.11351	5.10567	3.24355	10.0738	3.49486	14.7642		3.81599	47.507		3.14169	5.04108	3.20376	9.81048	3.47668	14.8108		3.81599	47.507
	0.39488	3.28275								0.39523	3.26946									3.10956	5.04026	3.24485	10.0449	3.49684	15.0206		3.81586	47.577		3.14239	5.22862	3.21003	10.0585	3.47697	15.0659		3.81586	47.577
	0.39522	3.28495								0.39555	3.27086									3.11842	5.09049	3.24317	9.88424	3.49436	15.0596		3.81781	47.7396		3.13372	5.03569	3.20921	9.95051	3.47688	14.9517		3.81781	47.7396
	0.39555	3.28609								0.39588	3.27357									3.10973	5.06644	3.24524	10.0515	3.49531	14.9839		3.81835	47.8895		3.13251	4.81474	3.21236	10.1834	3.47797	15.0986		3.81835	47.8895
	0.39588	3.2851								0.3962	3.27037									3.10997	5.05111	3.24314	10.0241	3.49589	15.1765		3.82005	47.8886		3.1399	4.95169	3.20776	9.90989	3.47515	15.0952		3.82005	47.8886
	0.39622	3.28312								0.39657	3.27011									3.10781	5.08985	3.2453	10.1314	3.49334	14.984		3.81792	47.9941		3.14595	4.99183	3.21242	10.1789	3.473	15.0717		3.81792	47.9941
	0.39655	3.29142								0.39687	3.27658									3.10585	4.89732	3.24234	9.82715	3.49415	15.0603		3.82022	48.2357		3.14114	4.93531	3.20805	9.92292	3.47187	14.6888		3.82022	48.2357
	0.39692	3.28204								0.3972	3.27754									3.11157	5.17662	3.24359	10.1245	3.4949	14.9081		3.81865	48.1713		3.14983	4.96401	3.20947	9.9865	3.47757	15.1853		3.81865	48.1713
	0.39725	3.28633								0.39757	3.27022									3.10889	4.99977	3.24734	10.0738	3.49361	15.0177		3.81963	48.3833		3.14922	5.12199	3.21059	10.0755	3.47019	14.8018		3.81963	48.3833
	0.39758	3.28276								0.39792	3.26863									3.10981	4.99876	3.2421	10.0377	3.49427	15.0065		3.82126	48.4545		3.14709	5.04944	3.21001	9.88693	3.4776	15.0188		3.82126	48.4545
	0.39792	3.28858								0.39822	3.26988									3.10793	4.8727	3.24349	9.92665	3.49307	15.0585		3.82238	48.4929		3.14018	4.89091	3.21222	10.0305	3.47421	14.9896		3.82238	48.4929
	0.39825	3.28368								0.39855	3.27572									3.11121	5.25623	3.24384	10.0251	3.4947	14.8922		3.82161	48.7995		3.14591	4.97661	3.21059	9.95663	3.47466	14.954		3.82161	48.7995
	0.39858	3.27858								0.3989	3.27223									3.10545	4.76351	3.24358	9.89209	3.49616	15.0468		3.82583	48.7305		3.14395	5.01251	3.21075	10.0614	3.47879	15.2737		3.82583	48.7305
	0.39892	3.28853								0.39923	3.27356									3.11025	5.07227	3.25017	10.3197	3.49535	14.9227		3.82424	48.8873		3.14636	4.82159	3.21038	10.0406	3.47579	14.9343		3.82424	48.8873
	0.39925	3.28462								0.39957	3.27611									3.10727	5.02621	3.24144	9.99376	3.49844	15.0519		3.82257	48.9169		3.15018	5.06039	3.21169	9.97894	3.47693	14.9875		3.82257	48.9169
	0.39958	3.2836								0.39988	3.27468									3.10094	4.88764	3.23797	9.88612	3.49473	14.9059		3.82607	49.0526		3.15402	5.13375	3.20929	9.89149	3.47606	15.0476		3.82607	49.0526
	0.39992	3.28219								0.40023	3.26986									3.10538	4.95976	3.24089	9.87426	3.49377	15.0415		3.82514	49.2755		3.14988	5.06342	3.21327	10.3734	3.47236	14.9211		3.82514	49.2755
	0.40025	3.28327								0.40055	3.27033									3.10876	4.96818	3.24186	10.1344	3.4936	14.889		3.82805	49.3634		3.14752	4.96589	3.20664	9.84354	3.47642	15.0024		3.82805	49.3634
	0.40058	3.28139								0.4009	3.27304									3.10861	5.21419	3.24139	10.1705	3.49609	15.1219		3.8293	49.4111		3.14755	4.91972	3.21205	9.94662	3.47581	15.0033		3.8293	49.4111
	0.4009	3.28452								0.40125	3.26777									3.10487	4.91476	3.23885	9.87883	3.49306	14.8338		3.82775	49.528		3.14721	5.01605	3.21225	10.1185	3.47742	14.9252		3.82775	49.528
	0.40123	3.2827								0.40157	3.27354									3.11199	5.07156	3.24385	9.99119	3.49957	15.1557		3.82606	49.6706		3.14908	5.05123	3.20473	9.82159	3.47834	15.0363		3.82606	49.6706
	0.40158	3.28526								0.40192	3.26582									3.11009	4.94175	3.24196	10.002	3.49486	15.0124		3.82722	49.6788		3.14757	5.0059	3.20962	10.0872	3.47541	14.9229		3.82722	49.6788
	0.4019	3.28484								0.40222	3.27515									3.11261	5.037	3.24228	9.97239	3.49548	15.1203		3.82642	49.9372		3.1447	5.00424	3.20656	9.98004	3.47963	15.1424		3.82642	49.9372
	0.40225	3.28473								0.40258	3.26929									3.11415	5.26582	3.24095	9.98524	3.49298	14.7407		3.8278	49.9494		3.14734	4.95749	3.20821	9.84101	3.47974	14.8776		3.8278	49.9494
	0.40257	3.2816								0.4029	3.26927									3.10851	4.87961	3.23995	9.90211	3.50102	14.8998		3.83122	50.04		3.14789	4.90871	3.21164	10.2475	3.48045	15.1569		3.83122	50.04
	0.4029	3.28252								0.40322	3.27069									3.11322	5.11748	3.24702	10.0479	3.5023	15.1539		3.82838	50.1561		3.15221	4.95205	3.20863	9.85371	3.47412	14.9513		3.82838	50.1561
	0.40323	3.28323								0.40357	3.26835									3.10851	5.13412	3.24748	10.0318	3.49655	14.979		3.83177	50.2265		3.15416	5.28947	3.20655	10.1021	3.47309	15.0709		3.83177	50.2265
	0.40357	3.28475								0.40388	3.27206									3.11046	4.92136	3.24378	10.0886	3.4965	15.0191		3.83074	50.3986		3.14678	4.96686	3.21202	9.89435	3.47364	15.1453		3.83074	50.3986
	0.40392	3.28554								0.40423	3.26306									3.10824	5.06672	3.24292	10.0288	3.49791	14.8799		3.83216	50.399		3.14692	5.02383	3.21197	10.0253	3.47092	14.9223		3.83216	50.399
	0.40423	3.2831								0.40457	3.26677									3.10937	5.02166	3.24297	9.99705	3.49702	15.1653		3.83412	50.5272		3.14487	4.89317	3.21018	10.1565	3.47386	14.9178		3.83412	50.5272
	0.40458	3.28255								0.40488	3.26902									3.10729	4.95248	3.24291	9.94864	3.49269	14.846		3.83551	50.6213		3.14326	4.97504	3.20725	9.98918	3.47711	15.0274		3.83551	50.6213
	0.4049	3.28346								0.40522	3.268									3.10347	5.00113	3.24546	10.0541	3.49391	15.0046		3.83556	50.7215		3.14787	4.93163	3.20816	9.93445	3.47567	15.0346		3.83556	50.7215
	0.40525	3.28112								0.40557	3.26949									3.10444	4.99595	3.24433	9.89625	3.49691	15.1341		3.83486	50.702		3.14644	5.15627	3.20637	10.0303	3.47565	14.872		3.83486	50.702
	0.40558	3.28547								0.40593	3.27161									3.10345	4.96484	3.24094	10.0884	3.49395	14.893		3.83701	50.836		3.14291	4.85716	3.208	9.92556	3.47556	15.0885		3.83701	50.836
	0.40593	3.28517								0.40623	3.26536									3.10689	5.04589	3.24391	9.87713	3.49248	14.9058		3.83499	50.9747		3.15143	5.07864	3.20663	9.95479	3.47275	15.0391		3.83499	50.9747
	0.40627	3.2799								0.40658	3.27019									3.09941	4.91645	3.24444	10.0753	3.49349	15.0603		3.83841	50.9425		3.14431	4.99748	3.20871	10.1705	3.47407	14.8619		3.83841	50.9425
	0.4066	3.28334								0.40692	3.26647									3.10016	4.98801	3.24498	10.0439	3.49338	14.823		3.83966	51.2809		3.14611	4.93251	3.20858	9.90927	3.47581	15.0611		3.83966	51.2809
	0.40693	3.27919								0.40725	3.26554									3.10624	4.89781	3.24336	10.1073	3.50066	15.1383		3.8441	51.1903		3.146	5.09522	3.20937	10.1831	3.47574	14.9182		3.8441	51.1903
	0.40725	3.28108								0.40757	3.26884									3.11388	5.08556	3.2418	9.85629	3.49606	14.9997		3.84113	51.0514		3.14596	4.94008	3.20483	9.85766	3.47775	15.0956		3.84113	51.0514
	0.40758	3.28206								0.40793	3.26677									3.11503	5.27448	3.24345	10.0982	3.49465	14.9547		3.84416	50.8867		3.14834	5.0975	3.21009	9.98116	3.47879	15.0526		3.84416	50.8867
	0.40793	3.27891								0.40823	3.26885									3.10826	5.01816	3.23743	9.83008	3.49714	15.2103		3.84519	50.7456		3.14687	5.07461	3.20772	9.99705	3.47419	14.9107		3.84519	50.7456
	0.40825	3.28063								0.40858	3.26389									3.11445	5.19561	3.24376	10.0287	3.4917	15.002		3.84731	50.8976		3.14331	5.03497	3.20957	10.0279	3.47736	15.0731		3.84731	50.8976
	0.40858	3.28284								0.40892	3.27101									3.10771	5.01566	3.24562	10.0071	3.49201	14.7955		3.84571	51.0007		3.14155	4.96322	3.20678	9.94479	3.47355	14.8378		3.84571	51.0007
	0.40892	3.27792								0.40923	3.26983									3.10891	5.09342	3.2435	10.1534	3.49493	14.9706		3.85164	50.9591		3.13903	4.87913	3.21058	9.96567	3.48086	15.1447		3.85164	50.9591
	0.40925	3.28644								0.4096	3.27325									3.10202	4.88998	3.2406	9.98354	3.49338	14.8615		3.86033	50.7815		3.14453	4.80617	3.20866	10.018	3.47639	14.9416		3.86033	50.7815
	0.4096	3.28143								0.40992	3.2648									3.10595	4.9036	3.246	10.0843	3.49673	15.0465		3.87184	49.8927		3.14645	5.06223	3.21091	9.87138	3.47958	15.2407		3.87184	49.8927
	0.40992	3.28592								0.41023	3.26087									3.11028	5.09341	3.24543	9.98451	3.49641	15.2624		3.8722	48.6962		3.14642	4.96229	3.21407	10.1011	3.4757	14.9701		3.8722	48.6962
	0.41025	3.28208								0.41058	3.2659									3.10838	5.02061	3.24328	10.0406	3.49285	14.8496		3.87468	46.0961		3.14734	5.05815	3.20899	10.0582	3.47762	14.9879		3.87468	46.0961
	0.4106	3.28777								0.4109	3.26874									3.1092	5.09711	3.24564	10.034	3.49506	15.1883		3.87373	46.3229		3.14499	4.81951	3.21224	10.037	3.47598	14.9079		3.87373	46.3229
	0.41093	3.28232								0.41123	3.26927									3.10498	4.87447	3.24148	9.83651	3.49275	14.9087		3.87361	46.5034		3.15002	5.29499	3.21411	10.0514	3.47541	15.0874		3.87361	46.5034
	0.41127	3.28671								0.4116	3.2672									3.1095	5.07564	3.24286	10.1631	3.49385	14.8987		3.87491	46.4669		3.14593	5.08129	3.20954	10.0905	3.47472	15.0853		3.87491	46.4669
	0.4116	3.28263								0.41193	3.2677									3.10523	4.97291	3.2421	9.84755	3.49569	14.9626		3.87654	46.5697		3.14079	4.88263	3.21208	10.0974	3.4704	14.8199		3.87654	46.5697
	0.41192	3.28174								0.41227	3.26881									3.11052	5.01356	3.24597	10.161	3.49288	14.6157		3.87579	46.8455		3.14413	5.02679	3.20771	9.83886	3.47637	15.0312		3.87579	46.8455
	0.41227	3.28403								0.41255	3.26659									3.10612	5.08419	3.24539	9.96647	3.50222	15.153		3.87673	46.8171		3.14516	4.82932	3.21404	9.95816	3.4752	14.9197		3.87673	46.8171
	0.4126	3.28106								0.41288	3.26921									3.10959	5.15126	3.24168	9.98578	3.49795	15.1855		3.87635	46.8586		3.1516	5.05999	3.21498	10.0693	3.47963	14.984		3.87635	46.8586
	0.41293	3.28051								0.41323	3.26449									3.10693	4.98849	3.24274	9.94917	3.49362	15.0251		3.87718	47.073		3.15173	5.16336	3.21189	10.0106	3.48053	14.974		3.87718	47.073
	0.41327	3.28556								0.41357	3.26922									3.10707	5.01633	3.24513	9.98707	3.49693	15.1382		3.87793	47.1118		3.14856	5.08932	3.21494	9.99103	3.47698	15.2084		3.87793	47.1118
	0.41358	3.28586								0.4139	3.26814									3.10701	5.02429	3.25091	10.1762	3.49273	15.0159		3.8771	47.3044		3.14475	4.82413	3.21306	10.108	3.47381	14.9792		3.8771	47.3044
	0.41393	3.28202								0.41423	3.27212									3.10685	5.07246	3.24177	9.93597	3.49199	14.9344		3.87826	47.5004		3.1502	5.04448	3.21225	10.0471	3.47655	15.0388		3.87826	47.5004
	0.41425	3.28204								0.41458	3.26667									3.10044	4.93238	3.24097	9.97436	3.49702	15.0554		3.88005	47.4801		3.14604	4.90158	3.20762	9.94159	3.47502	15.141		3.88005	47.4801
	0.4146	3.27788								0.4149	3.26947									3.09997	4.94695	3.24386	10.055	3.49372	14.9618		3.88101	47.5519		3.15182	4.92911	3.21377	10.0634	3.47103	14.7021		3.88101	47.5519
	0.41492	3.28165								0.41525	3.27178									3.10536	4.93198	3.24418	9.92198	3.49596	15.0147		3.88033	47.6173		3.15134	5.16848	3.21196	9.86619	3.47637	15.1891		3.88033	47.6173
	0.41525	3.28555								0.4156	3.2723									3.09774	4.82962	3.2449	10.0346	3.49249	14.8268		3.88172	47.9405		3.14697	5.06527	3.2146	10.1636	3.47778	14.9128		3.88172	47.9405
	0.4156	3.28281								0.4159	3.26851									3.10323	5.10119	3.24477	10.1619	3.49412	14.9679		3.88398	47.7919		3.14579	4.96507	3.2084	9.89968	3.47573	14.9898		3.88398	47.7919
	0.41593	3.28212								0.41625	3.27136									3.10173	5.03786	3.2402	9.79694	3.49605	15.0349		3.883	47.8442		3.14503	4.97356	3.20999	10.0872	3.4764	15.1383		3.883	47.8442
	0.41627	3.28316								0.41657	3.26895									3.09597	4.85824	3.24954	10.0884	3.49494	14.9829		3.88556	48.0388		3.14732	4.89817	3.2051	9.95369	3.47686	14.9489		3.88556	48.0388
	0.41658	3.28384								0.4169	3.27245									3.10292	4.99749	3.24961	10.17	3.49705	15.1641		3.88337	48.1146		3.14659	5.08306	3.20891	9.90331	3.47352	14.8263		3.88337	48.1146
	0.41693	3.28368								0.41725	3.26637									3.10781	4.94903	3.2402	9.84692	3.49367	14.9286		3.88513	48.2273		3.14666	4.68677	3.21229	9.91086	3.48059	15.1649		3.88513	48.2273
	0.41727	3.28194								0.41757	3.27358									3.10777	5.16699	3.24476	9.98414	3.49601	14.9141		3.88691	48.351		3.15415	5.04481	3.21156	10.1522	3.47383	14.8478		3.88691	48.351
	0.41758	3.27922								0.41792	3.26854									3.10834	5.03977	3.24236	9.9807	3.49755	15.2579		3.88745	48.4411		3.15283	5.28151	3.21172	10.084	3.47525	14.9869		3.88745	48.4411
	0.41792	3.28679								0.41825	3.27557									3.10579	5.07563	3.2393	9.84733	3.4942	14.707		3.89101	48.3771		3.14364	5.01183	3.20786	9.95898	3.47645	15.1558		3.89101	48.3771
	0.41825	3.28191								0.41857	3.27012									3.10327	4.97036	3.24672	10.2043	3.49559	14.9705		3.88797	48.5032		3.14952	4.92293	3.20735	9.89985	3.47129	14.959		3.88797	48.5032
	0.41858	3.28257								0.41892	3.27431									3.10711	5.03897	3.24441	10.0426	3.49489	15.0978		3.89106	48.1221		3.15453	5.04172	3.20699	10.1154	3.4764	14.8724		3.89106	48.1221
	0.41892	3.28264								0.41923	3.27034									3.10892	5.08115	3.24139	9.85503	3.49498	14.9921		3.89172	48.1529		3.15316	5.04233	3.20225	9.67419	3.48037	15.002		3.89172	48.1529
	0.41927	3.28645								0.41958	3.26817									3.10341	4.8899	3.24474	9.99802	3.49639	15.0431		3.89103	48.3439		3.15002	5.01275	3.21731	10.2354	3.48389	15.0564		3.89103	48.3439
	0.41958	3.28581								0.41992	3.27615									3.10976	5.05083	3.24416	10.0584	3.49324	14.8943		3.89278	48.4391		3.14841	4.99635	3.21131	10.0685	3.48063	15.0441		3.89278	48.4391
	0.41993	3.28653								0.42023	3.27111									3.11337	5.1238	3.24417	9.9375	3.49032	14.963		3.89383	48.5116		3.15137	4.92072	3.20475	9.94025	3.47941	15.0048		3.89383	48.5116
	0.42027	3.28139								0.42058	3.27195									3.10531	5.12726	3.24495	10.1075	3.49498	15.1011		3.89486	48.6161		3.15413	5.20459	3.20808	10.0526	3.48243	14.9874		3.89486	48.6161
	0.4206	3.28544								0.4209	3.27389									3.10619	4.98144	3.24181	10.027	3.49417	14.9752		3.89554	48.5761		3.14773	4.8928	3.211	10.1536	3.47895	15.1062		3.89554	48.5761
	0.42092	3.28291								0.42125	3.27075									3.10712	4.96567	3.23949	9.75225	3.49418	15.054		3.89537	48.7697		3.15186	5.13672	3.20856	9.83727	3.48047	15.2999		3.89537	48.7697
	0.42125	3.28036								0.42157	3.28002									3.1064	5.0914	3.24216	10.1706	3.4935	14.995		3.89812	48.9699		3.14565	4.8407	3.21062	9.89539	3.47091	14.7805		3.89812	48.9699
	0.4216	3.28549								0.42193	3.27761									3.10391	4.98899	3.2452	9.93345	3.49722	14.9348		3.89685	48.9397		3.15096	4.94005	3.21521	10.0238	3.47861	15.0875		3.89685	48.9397
	0.42195	3.28314								0.42223	3.2746									3.10569	5.07838	3.24404	10.187	3.49859	15.0697		3.89835	49.1651		3.15338	5.0715	3.21463	10.194	3.47212	15.0884		3.89835	49.1651
	0.42228	3.28165								0.42258	3.27288									3.10123	4.83848	3.24279	9.86221	3.4963	14.8906		3.8983	49.2233		3.15064	4.8879	3.21019	9.92076	3.47794	15.1279		3.8983	49.2233
	0.42262	3.28283								0.42295	3.27483									3.10412	5.01625	3.24496	10.1236	3.49619	15.0227		3.90025	49.2073		3.15287	4.96508	3.2116	10.0448	3.47215	14.9356		3.90025	49.2073
	0.42295	3.28081								0.42327	3.27493									3.10722	4.97786	3.24296	9.86294	3.49237	14.9719		3.89817	49.5038		3.15209	5.13711	3.20998	9.94145	3.47122	15.0025		3.89817	49.5038
	0.42328	3.28568								0.4236	3.27189									3.10687	4.94684	3.24747	10.1436	3.49874	15.0876		3.89935	49.4444		3.14687	5.03336	3.21207	10.1472	3.47397	14.9288		3.89935	49.4444
	0.4236	3.2833								0.42393	3.2726									3.10747	5.21565	3.24891	10.0985	3.49695	15.0451		3.90238	49.5592		3.14398	4.85573	3.20999	9.8855	3.47252	15.0426		3.90238	49.5592
	0.42393	3.28305								0.42427	3.2693									3.1029	4.96372	3.24442	9.83828	3.49449	14.9167		3.90298	49.7471		3.15174	4.91244	3.21008	10.0562	3.47482	15.0267		3.90298	49.7471
	0.42427	3.2796								0.42458	3.27283									3.10488	4.7908	3.24652	9.99583	3.49786	15.041		3.90351	49.8843		3.15291	5.15973	3.20986	9.97255	3.47573	15.0737		3.90351	49.8843
	0.42462	3.28433								0.42493	3.27035									3.11312	5.07768	3.24211	9.87984	3.49851	15.0032		3.90326	50.0015		3.14749	5.02864	3.21424	9.99378	3.47035	14.9338		3.90326	50.0015
	0.42493	3.28288								0.42528	3.27433									3.11686	5.22407	3.24723	10.293	3.50067	15.2246		3.90434	50.046		3.14881	4.93407	3.21089	9.98694	3.47056	14.9264		3.90434	50.046
	0.42528	3.28337								0.4256	3.27609									3.10774	5.04996	3.24055	9.92611	3.4931	14.9715		3.90328	50.1805		3.14809	4.845	3.20998	9.88911	3.47529	15.0938		3.90328	50.1805
	0.42562	3.28296								0.42593	3.27194									3.1083	4.90393	3.24361	9.89131	3.49283	15.0682		3.90365	50.3388		3.1559	5.21739	3.21178	9.94188	3.47354	14.9708		3.90365	50.3388
	0.42593	3.28417								0.42627	3.27693									3.11197	5.20598	3.24606	10.1838	3.49568	14.9111		3.90589	50.3949		3.15024	5.05581	3.21432	10.119	3.47362	15.0175		3.90589	50.3949
	0.42627	3.2806								0.42658	3.27087									3.10157	4.96714	3.24077	9.89478	3.4914	14.9118		3.90598	50.4514		3.14954	4.90329	3.21302	10.064	3.47161	14.8564		3.90598	50.4514
	0.4266	3.28294								0.42692	3.27516									3.10682	4.94818	3.24296	9.90021	3.49227	14.9084		3.90858	50.6136		3.15255	5.01317	3.21452	9.98533	3.47508	15.1347		3.90858	50.6136
	0.42695	3.28614								0.42728	3.27283									3.10915	4.95324	3.24387	10.0423	3.49656	15.1039		3.90587	50.7385		3.15143	5.01224	3.21524	9.88055	3.46943	14.9205		3.90587	50.7385
	0.42728	3.28394								0.42758	3.27296									3.11248	5.05878	3.2409	9.94366	3.4906	14.7296		3.90765	50.6659		3.14961	5.01243	3.2181	10.1395	3.47075	15.0777		3.90765	50.6659
	0.42763	3.27964								0.42793	3.2674									3.11346	5.16323	3.24782	10.2271	3.50015	15.1872		3.91078	50.7932		3.14941	4.9581	3.21525	9.97558	3.46678	14.8976		3.91078	50.7932
	0.42793	3.28388								0.42825	3.27805									3.11031	4.86265	3.23754	9.74367	3.49497	15.0342		3.91002	51.0042		3.1558	5.0918	3.21573	9.98595	3.4698	15.0086		3.91002	51.0042
	0.42828	3.28466								0.4286	3.27197									3.11545	5.20755	3.24074	10.1698	3.49178	15.0119		3.90939	50.9355		3.14839	5.02169	3.2166	10.1112	3.47463	14.9183		3.90939	50.9355
	0.4286	3.28489								0.42895	3.27545									3.11009	5.07428	3.23948	9.88734	3.49206	14.7674		3.90812	51.1724		3.14891	4.99486	3.21041	9.7174	3.4749	14.9927		3.90812	51.1724
	0.42895	3.28573								0.42927	3.274									3.10876	5.00626	3.24415	10.1548	3.49609	14.9385		3.91197	51.3903		3.15326	4.92796	3.21435	10.1944	3.47617	15.1153		3.91197	51.3903
	0.42927	3.28651								0.42962	3.27257									3.10933	5.05024	3.24148	9.94643	3.49712	15.1346		3.91231	51.2467		3.15482	5.07697	3.20857	9.93668	3.4721	15.0024		3.91231	51.2467
	0.42963	3.27933								0.42992	3.27191									3.1029	4.79947	3.24087	9.9409	3.49622	15.0556		3.91216	51.3864		3.14926	4.99185	3.21224	9.94538	3.47239	15.0422		3.91216	51.3864
	0.42993	3.28693								0.43025	3.27403									3.10238	4.94765	3.24314	10.187	3.49397	14.9631		3.9129	51.4791		3.15199	4.84961	3.21408	10.0812	3.47243	15.0699		3.9129	51.4791
	0.43028	3.27761								0.4306	3.28095									3.10412	5.05251	3.23845	9.89758	3.49178	14.9682		3.91356	51.5661		3.15275	5.17291	3.2093	10.0705	3.47018	14.9356		3.91356	51.5661
	0.43063	3.28691								0.43097	3.27706									3.10441	4.97992	3.2405	10.054	3.49092	14.8294		3.91495	51.7484		3.14925	4.82613	3.20785	9.91769	3.46826	14.9336		3.91495	51.7484
	0.43097	3.28615								0.43128	3.27545									3.10901	5.18591	3.24502	9.96203	3.49406	15.0115		3.91652	51.6917		3.16144	4.65195	3.21187	10.1012	3.47135	15.0122		3.91652	51.6917
	0.43128	3.28554								0.43162	3.27853									3.10714	5.01058	3.24247	10.0603	3.49802	15.101		3.91496	51.8582		3.17165	4.90096	3.20783	9.93187	3.47179	15.026		3.91496	51.8582
	0.43163	3.27902								0.43195	3.26822									3.10642	5.00654	3.24325	10.1052	3.49784	15.0633		3.91698	51.9289		3.18547	5.57293	3.21378	10.0891	3.46903	14.81		3.91698	51.9289
	0.43197	3.28121								0.43228	3.27296									3.10759	5.09003	3.24023	10.0256	3.49908	15.1427		3.9159	52.0175		3.17103	4.97117	3.20853	9.92711	3.48061	15.1703		3.9159	52.0175
	0.43232	3.28314								0.43262	3.2749									3.10308	5.03869	3.24074	9.88992	3.49501	14.93		3.92002	52.1307		3.17233	4.8737	3.20677	10.0686	3.47622	15.1301		3.92002	52.1307
	0.43262	3.28438								0.43293	3.269									3.10609	4.99608	3.2438	9.87364	3.49612	15.0347		3.9194	52.1033		3.17316	5.06753	3.20857	9.9059	3.47389	14.9443		3.9194	52.1033
	0.43297	3.28405								0.43328	3.2727									3.10684	4.98909	3.24539	10.1723	3.49202	15.0806		3.921	52.32		3.17427	5.06683	3.21035	9.96875	3.47105	14.9526		3.921	52.32
	0.43328	3.28445								0.43363	3.27534									3.10624	5.06803	3.24261	10.1086	3.49475	14.8715		3.92112	52.3329		3.16711	4.92222	3.21087	10.073	3.47542	15.0156		3.92112	52.3329
	0.43362	3.28243								0.43395	3.27401									3.10436	4.81082	3.24007	9.91571	3.4957	14.981		3.92029	52.4741		3.16836	4.97916	3.2104	9.94844	3.47382	15.0605		3.92029	52.4741
	0.43397	3.28717								0.43427	3.27493									3.11177	5.11088	3.23873	10.0303	3.49299	14.8211		3.92229	52.477		3.17321	5.13475	3.21141	9.874	3.47011	14.8851		3.92229	52.477
	0.43428	3.28757								0.43463	3.26961									3.10719	5.1301	3.2396	10.0232	3.49894	15.0979		3.92211	52.581		3.1645	5.04957	3.21349	10.2151	3.47159	15.0818		3.92211	52.581
	0.43462	3.28886								0.43493	3.27864									3.10636	4.88167	3.24147	9.88079	3.49243	15.0468		3.92292	52.7719		3.16452	4.95559	3.20533	9.84595	3.47478	14.9671		3.92292	52.7719
	0.43495	3.28413								0.43527	3.27686									3.10629	4.90381	3.24678	10.1051	3.49219	14.9699		3.92459	52.7512		3.16538	5.1333	3.20725	9.84819	3.4759	15.0861		3.92459	52.7512
	0.43528	3.28321								0.4356	3.27621									3.11236	5.03668	3.24325	9.94338	3.49338	14.8957		3.92325	52.8766		3.16927	4.78232	3.21059	10.1017	3.47205	14.7585		3.92325	52.8766
	0.43562	3.28437								0.43595	3.27632									3.1106	5.0917	3.249	10.0366	3.49752	15.0369		3.9253	53.0193		3.1724	4.83302	3.20845	10.0617	3.47724	14.9599		3.9253	53.0193
	0.43595	3.28051								0.4363	3.28047									3.10941	5.02515	3.24874	10.2136	3.49444	15.1251		3.92699	53.2088		3.17338	5.02096	3.21312	10.1762	3.47485	15.1824		3.92699	53.2088
	0.43628	3.28718								0.4366	3.27544									3.11056	5.05351	3.24074	9.92511	3.49458	14.8971		3.92713	53.1633		3.17235	5.10659	3.20533	9.79614	3.47378	15.078		3.92713	53.1633
	0.43663	3.28172								0.43693	3.276									3.10534	4.95405	3.24034	9.97452	3.49584	14.8648		3.92628	53.2494		3.17879	5.06409	3.2078	9.98961	3.47162	14.8779		3.92628	53.2494
	0.43697	3.28776								0.43727	3.26902									3.10406	4.96039	3.24295	10.1114	3.49694	14.9864		3.93201	53.2638		3.17372	5.04399	3.2089	10.2066	3.47633	15.0299		3.93201	53.2638
	0.43732	3.28257								0.43762	3.26898									3.10488	5.07887	3.24237	9.89226	3.4973	14.9988		3.9335	53.2318		3.17363	4.90627	3.206	9.73185	3.47758	15.1868		3.9335	53.2318
	0.43763	3.28133								0.43797	3.27272									3.11447	5.33942	3.24068	9.85246	3.49829	14.9294		3.93568	52.1728		3.1709	4.96407	3.21379	10.2294	3.47237	14.8388		3.93568	52.1728
	0.43795	3.28816								0.43828	3.27567									3.11016	5.10784	3.24224	10.0226	3.4991	15.2678		3.93498	52.2206		3.17192	5.12796	3.20724	10.0341	3.47237	15.1014		3.93498	52.2206
	0.4383	3.28887								0.43862	3.2754									3.10987	5.14858	3.2444	10.124	3.49325	14.8886		3.93643	52.4066		3.16677	4.85316	3.20483	9.91784	3.46835	14.9368		3.93643	52.4066
	0.43862	3.28665								0.43895	3.27209									3.10764	5.13039	3.24464	9.88027	3.49805	14.9339		3.93769	52.4215		3.16865	5.0251	3.20728	9.94561	3.47219	14.8131		3.93769	52.4215
	0.43897	3.28774								0.4393	3.27887									3.10221	4.80411	3.24298	10.2681	3.49593	14.8896		3.93871	52.4268		3.16817	5.00685	3.20925	10.0493	3.4774	15.0432		3.93871	52.4268
	0.4393	3.28617								0.43963	3.27201									3.10502	5.06315	3.23912	9.70899	3.49516	15.2175		3.9409	52.5626		3.17153	4.99605	3.20819	10.0237	3.48192	15.2469		3.9409	52.5626
	0.43965	3.28426								0.43997	3.27643									3.10209	4.88606	3.24385	10.188	3.49506	14.7082		3.93994	52.597		3.17154	4.94323	3.20562	9.93868	3.47662	14.986		3.93994	52.597
	0.43997	3.28433								0.44032	3.27663									3.10807	5.05261	3.2415	9.91817	3.49617	15.1524		3.93931	52.6147		3.17526	5.12559	3.20741	10.0486	3.47434	14.8838		3.93931	52.6147
	0.44032	3.28483								0.44065	3.27693									3.10592	4.89445	3.24382	9.93735	3.49637	15.0369		3.94237	52.7267		3.16768	4.98746	3.20584	9.95853	3.47387	15.1906		3.94237	52.7267
	0.44065	3.28681								0.44095	3.27037									3.10731	5.06949	3.24527	10.2069	3.49382	14.9463		3.94194	52.9309		3.16759	4.80796	3.20599	9.94333	3.4676	14.7184		3.94194	52.9309
	0.44098	3.28514								0.44132	3.27715									3.10413	4.96717	3.2461	10.1565	3.49675	14.958		3.94126	53.0769		3.17248	5.21174	3.20643	10.0383	3.47032	14.9523		3.94126	53.0769
	0.44132	3.2822								0.44162	3.27707									3.10649	4.84691	3.24618	10.1155	3.4962	15.0058		3.94353	53.1518		3.16761	4.90534	3.20535	9.94872	3.47498	15.1243		3.94353	53.1518
	0.44165	3.28246								0.44197	3.27893									3.11028	5.03928	3.24391	10.057	3.49403	14.9931		3.94387	53.1583		3.17381	5.10685	3.20714	10.0857	3.46878	14.9104		3.94387	53.1583
	0.44197	3.28435								0.4423	3.27485									3.10891	5.23223	3.24403	10.1267	3.49621	15.0635		3.94393	53.2392		3.16794	4.88137	3.20366	9.89115	3.47341	14.9475		3.94393	53.2392
	0.44233	3.28405								0.44262	3.27385									3.10724	5.02434	3.24389	10.0071	3.49537	14.9358		3.9463	53.4505		3.17529	5.0124	3.20677	10.0315	3.47741	15.2381		3.9463	53.4505
	0.44262	3.28474								0.44295	3.27549									3.10467	5.0882	3.24098	9.88085	3.4973	14.9537		3.94585	53.38		3.17351	4.93028	3.20751	9.84195	3.47363	14.7943		3.94585	53.38
	0.44295	3.28022								0.44327	3.28008									3.10659	4.95006	3.24263	10.0752	3.49676	15.2426		3.94748	53.5639		3.16977	5.15176	3.21342	10.2062	3.47056	14.9439		3.94748	53.5639
	0.44328	3.28685								0.44362	3.27965									3.11021	5.00498	3.24131	9.95091	3.49181	14.9678		3.94921	53.7146		3.16881	4.83442	3.21031	10.1195	3.46894	14.8914		3.94921	53.7146
	0.44362	3.28057								0.44395	3.27662									3.10963	5.10386	3.23974	10.0359	3.49347	14.9112		3.94855	53.5766		3.1727	5.04318	3.20853	9.8818	3.47085	15.0378		3.94855	53.5766
	0.44395	3.28117								0.44427	3.26917									3.11169	5.17862	3.23922	10.0941	3.49581	14.9026		3.94826	53.8501		3.17037	4.98181	3.2086	10.0138	3.47078	15.1448		3.94826	53.8501
	0.4443	3.28184								0.4446	3.27153									3.10472	4.97027	3.24199	9.87729	3.49576	15.0804		3.94958	53.8992		3.17354	5.04191	3.21278	10.1706	3.46746	14.9805		3.94958	53.8992
	0.44463	3.28352								0.44493	3.2741									3.10758	4.8494	3.2436	10.0277	3.49447	15.0053		3.95142	53.8289		3.1681	5.17386	3.20682	10.0805	3.471	14.9657		3.95142	53.8289
	0.44497	3.27483								0.44528	3.27372									3.11336	5.11023	3.24633	10.2172	3.49874	15.0904		3.95158	53.9586		3.16644	4.94648	3.20737	9.89764	3.46815	15.0261		3.95158	53.9586
	0.4453	3.28776								0.44562	3.2737									3.1095	5.10238	3.23913	9.84912	3.49606	15.164		3.95271	54.1746		3.16905	4.93819	3.20495	9.94938	3.46893	15.0564		3.95271	54.1746
	0.44562	3.28996								0.44593	3.27242									3.11151	5.10519	3.24458	9.90348	3.49307	14.746		3.95074	54.0816		3.1662	4.91643	3.20707	9.97635	3.46495	14.9759		3.95074	54.0816
	0.44597	3.28075								0.44627	3.28078									3.1127	4.92712	3.24789	10.2531	3.495	15.0629		3.95282	54.3172		3.16635	4.9933	3.20533	9.80129	3.47009	15.2155		3.95282	54.3172
	0.44628	3.2868								0.4466	3.2689									3.11686	5.18916	3.24328	10.1539	3.49524	14.9016		3.9541	54.3198		3.16847	5.06635	3.21313	10.204	3.46914	14.8464		3.9541	54.3198
	0.44665	3.28031								0.44695	3.27598									3.11117	4.9226	3.2404	9.87346	3.49934	15.2103		3.95562	54.3944		3.16314	4.8207	3.19994	9.86627	3.46851	15.1831		3.95562	54.3944
	0.44697	3.28246								0.44728	3.27493									3.11079	5.08271	3.24636	10.0864	3.48987	14.8323		3.95468	54.6314		3.17064	5.13869	3.209	9.98845	3.46525	14.7796		3.95468	54.6314
	0.4473	3.28664								0.44762	3.2766									3.10802	5.18395	3.24265	9.92372	3.49204	14.9999		3.95512	54.7789		3.16042	4.92741	3.2069	10.0044	3.46514	14.9505		3.95512	54.7789
	0.44763	3.28259								0.44797	3.2752									3.10799	4.88055	3.24194	9.98218	3.49396	14.8809		3.9548	54.8586		3.1715	4.96032	3.21004	9.96408	3.4681	15.0342		3.9548	54.8586
	0.44798	3.28593								0.4483	3.27253									3.1077	5.00471	3.24433	9.99522	3.49711	15.0306		3.95644	54.6121		3.16668	4.96157	3.20781	10.101	3.47183	14.9626		3.95644	54.6121
	0.4483	3.28382								0.44863	3.27817									3.10907	4.97567	3.24646	10.1729	3.49205	14.9181		3.95764	54.7735		3.16844	5.06321	3.21134	9.95007	3.47324	15.1595		3.95764	54.7735
	0.44865	3.28391								0.44895	3.27405									3.11007	5.19471	3.24091	9.85286	3.49664	15.0592		3.95705	54.8207		3.17002	5.03462	3.21144	10.2543	3.46704	14.8187		3.95705	54.8207
	0.44897	3.28602								0.44928	3.27375									3.10668	4.90636	3.24608	10.1299	3.49346	14.869		3.95862	54.97		3.16563	4.9909	3.20489	9.82487	3.4718	15.0632		3.95862	54.97
	0.4493	3.28549								0.44963	3.27076									3.11034	4.87722	3.24455	9.86142	3.50314	15.0774		3.96036	55.0868		3.16835	4.74322	3.20927	10.0848	3.4714	15.1012		3.96036	55.0868
	0.44965	3.28507								0.44995	3.27342									3.11212	5.04837	3.24537	10.0115	3.49401	15.0029		3.95855	55.1898		3.1717	5.16059	3.2056	9.90195	3.46868	14.9262		3.95855	55.1898
	0.44998	3.28877								0.4503	3.27127									3.1107	5.00505	3.24301	9.96993	3.49655	15.0589		3.96151	55.2219		3.17253	4.87331	3.20649	9.98601	3.46933	14.983		3.96151	55.2219
	0.45032	3.28481								0.45063	3.27323									3.11188	5.32868	3.24085	10.0146	3.49209	15.042		3.95951	55.5991		3.1749	5.12019	3.20754	9.8859	3.46856	15.1573		3.95951	55.5991
	0.45063	3.28679								0.45095	3.27105									3.10802	4.96355	3.24169	9.97735	3.49038	14.7772		3.9616	55.4061		3.16802	5.1301	3.20894	10.0701	3.46579	14.9342		3.9616	55.4061
	0.45097	3.28648								0.4513	3.27384									3.10792	5.07522	3.23959	9.91033	3.49964	15.2558		3.96276	55.6423		3.16501	4.90286	3.21224	10.0018	3.46678	15.0414		3.96276	55.6423
	0.4513	3.28769								0.45163	3.27332									3.10781	5.06465	3.2413	9.96852	3.49286	14.9485		3.96387	55.5646		3.16925	4.89918	3.21155	10.1664	3.464	14.9922		3.96387	55.5646
	0.45165	3.28016								0.45197	3.27112									3.10293	5.09027	3.24347	10.0904	3.49227	14.945		3.96353	55.8615		3.17407	4.99257	3.2066	9.93502	3.46505	14.9903		3.96353	55.8615
	0.45198	3.28363								0.45232	3.27203									3.1007	4.66914	3.24223	10.0064	3.4946	14.9997		3.96581	55.8328		3.17602	5.18576	3.21207	10.0407	3.46463	15.1109		3.96581	55.8328
	0.45232	3.28232								0.45262	3.27323									3.10607	5.16141	3.24447	10.0867	3.49382	14.8882		3.97055	55.8154		3.17283	5.01286	3.2111	10.0914	3.46305	14.9824		3.97055	55.8154
	0.45265	3.28498								0.45295	3.27									3.09991	4.77239	3.23883	9.96624	3.49341	14.9843		3.96767	55.7865		3.17454	4.92703	3.20776	9.98932	3.46296	14.9196		3.96767	55.7865
	0.45298	3.28084								0.45332	3.2687									3.10986	5.21617	3.24384	9.97513	3.49791	15.1217		3.96652	54.9049		3.174	5.07823	3.20789	9.86342	3.46863	15.1066		3.96652	54.9049
	0.4533	3.28428								0.45362	3.26798									3.10743	4.9716	3.24478	10.1189	3.49352	14.9784		3.969	55.8435		3.17339	5.00436	3.2112	10.0214	3.46301	14.8921		3.969	55.8435
	0.45365	3.28152								0.45397	3.26926									3.11183	5.21634	3.2405	9.95962	3.49552	14.9734		3.96855	56.1055		3.16718	5.12569	3.211	10.0741	3.46543	15.0346		3.96855	56.1055
	0.45397	3.28216								0.45432	3.27106									3.10376	4.89517	3.24332	10.0384	3.49557	15.0373		3.96967	56.2596		3.16771	4.75692	3.20927	10.0676	3.46545	14.9779		3.96967	56.2596
	0.4543	3.284								0.45462	3.28016									3.10673	4.89417	3.24588	9.99488	3.4943	14.8272		3.97061	56.2872		3.17462	4.87412	3.20609	10.0153	3.46335	14.8963		3.97061	56.2872
	0.45467	3.28259								0.45497	3.27306									3.1059	5.05608	3.24349	9.94466	3.49554	15.0305		3.97338	56.2597		3.17824	5.08673	3.20952	9.92483	3.46387	15.0409		3.97338	56.2597
	0.45498	3.28308								0.45533	3.27239									3.10727	4.86814	3.24432	9.99466	3.49645	15.0141		3.97126	56.4154		3.17122	5.07546	3.21259	10.1353	3.46131	15.1067		3.97126	56.4154
	0.45533	3.28076								0.45562	3.26895									3.11164	5.16333	3.24433	10.1248	3.49655	15.0774		3.97473	56.4164		3.17257	5.00299	3.20879	9.94778	3.46561	15.0931		3.97473	56.4164
	0.45567	3.28423								0.45597	3.27218									3.10621	5.14256	3.24256	9.96547	3.49771	15.0015		3.97726	56.6748		3.1695	4.96507	3.21016	9.99841	3.45772	14.9892		3.97726	56.6748
	0.45602	3.28339								0.4563	3.26835									3.10673	5.01459	3.24302	9.98141	3.49416	14.9721		3.98047	56.6628		3.16835	4.80227	3.20866	9.92585	3.46414	15.0186		3.98047	56.6628
	0.45633	3.28272								0.45663	3.27057									3.10425	4.99813	3.24454	10.1329	3.49748	14.8903		3.97832	56.0879		3.17592	5.06739	3.2132	10.0206	3.46236	15.141		3.97832	56.0879
	0.45665	3.28815								0.45698	3.26982									3.10228	4.75325	3.24639	10.057	3.49769	15.0929		3.98197	55.8848		3.17157	5.08188	3.21067	9.94671	3.45839	14.7862		3.98197	55.8848
	0.45698	3.28418								0.45732	3.27081									3.11289	5.20898	3.24551	10.037	3.49601	15.0184		3.98211	55.9356		3.17468	4.97966	3.21385	10.2461	3.46442	15.0758		3.98211	55.9356
	0.45733	3.28337								0.45765	3.27177									3.10862	4.99926	3.24558	9.88956	3.49845	15.0205		3.98196	55.8327		3.17516	5.12294	3.20725	9.96847	3.46256	15.0215		3.98196	55.8327
	0.45767	3.28198								0.45797	3.27149									3.11562	5.12793	3.24561	10.1019	3.49535	14.9514		3.98305	55.9089		3.17128	5.06074	3.20399	9.88887	3.46341	15.0539		3.98305	55.9089
	0.45798	3.28283								0.45833	3.26912									3.11199	5.1132	3.24065	9.87201	3.49717	15.0418		3.98581	56.0974		3.16389	4.87729	3.21069	10.0164	3.46112	14.9225		3.98581	56.0974
	0.45833	3.28533								0.45863	3.25888									3.10738	4.79581	3.24627	10.2228	3.49635	14.9929		3.98364	56.0774		3.16645	4.96169	3.20877	10.0056	3.46128	14.9134		3.98364	56.0774
	0.45867	3.28624								0.459	3.26736									3.1152	5.22853	3.23988	9.88911	3.49473	15.0614		3.98456	56.0929		3.16379	5.00226	3.20802	10.0725	3.46526	14.9844		3.98456	56.0929
	0.459	3.28648								0.4593	3.27238									3.10907	5.10509	3.2459	10.1285	3.49263	15.0192		3.98597	56.1069		3.16355	4.97564	3.20419	9.87673	3.46134	15.0574		3.98597	56.1069
	0.45933	3.28678								0.45967	3.2716									3.10772	4.94385	3.23873	9.75511	3.49681	14.9078		3.98706	56.3931		3.16537	4.89633	3.20814	10.1565	3.46175	15.0343		3.98706	56.3931
	0.45965	3.28552								0.45997	3.27442									3.11219	5.0867	3.24052	10.1831	3.49358	14.9431		3.98259	56.7133		3.16793	4.92199	3.20379	9.98964	3.45917	14.9734		3.98259	56.7133
	0.45998	3.2857								0.4603	3.26943									3.1086	4.9404	3.24112	9.67708	3.49573	15.1131		3.98835	56.9326		3.17045	4.99487	3.20659	9.9014	3.46191	15.079		3.98835	56.9326
	0.46033	3.28672								0.46065	3.26941									3.11283	5.03839	3.23463	9.30615	3.49458	14.8681		3.9874	57.2444		3.17021	4.99728	3.208	10.1079	3.45767	14.9615		3.9874	57.2444
	0.46067	3.28272								0.461	3.2708									3.10847	4.99801	3.24229	10.1876	3.49757	15.1844		3.98994	56.6343		3.17423	5.06765	3.20536	9.97539	3.46151	14.9247		3.98994	56.6343
	0.461	3.28944								0.46132	3.27164									3.11194	5.20577	3.24328	10.2717	3.49154	14.8001		3.98962	56.773		3.1697	5.007	3.20881	10.0597	3.46444	15.048		3.98962	56.773
	0.46133	3.2843								0.46163	3.27192									3.10829	5.09186	3.24413	10.1542	3.49265	15.0225		3.99214	56.7261		3.16875	5.01786	3.20706	9.78046	3.46325	15.1816		3.99214	56.7261
	0.46167	3.28382								0.46197	3.26882									3.11005	4.94195	3.24633	10.1525	3.49561	14.981		3.99077	56.8357		3.16822	4.94377	3.21241	10.1075	3.45639	15.0848		3.99077	56.8357
	0.46198	3.2818								0.46232	3.26761									3.11269	5.14109	3.24323	10.0853	3.49516	14.9961		3.99405	56.9357		3.16745	5.13463	3.20767	9.86974	3.4579	14.9899		3.99405	56.9357
	0.46232	3.28514								0.46267	3.27156									3.106	5.05596	3.24085	10.0606	3.49536	15.0351		3.99382	57.0721		3.16778	4.8664	3.21609	10.0931	3.45698	14.9974		3.99382	57.0721
	0.46265	3.28357								0.46298	3.27084									3.11245	4.97162	3.24127	10.0141	3.49583	15.1426		3.99406	56.8391		3.17142	4.97508	3.21086	9.96909	3.4538	14.9246		3.99406	56.8391
	0.463	3.29005								0.4633	3.26897									3.1136	5.18955	3.24286	10.1707	3.49483	14.9379		3.99533	57.1786		3.17282	4.96746	3.21342	10.139	3.45367	14.7941		3.99533	57.1786
	0.46333	3.28608								0.46363	3.27085									3.11093	5.03484	3.24024	9.83175	3.49666	15.0701		3.99618	57.096		3.17269	4.93896	3.20887	9.92581	3.4594	15.0429		3.99618	57.096
	0.46365	3.28197								0.46402	3.26561									3.10913	4.99944	3.24391	10.06	3.49702	14.9942		3.99515	57.4096		3.17357	5.11217	3.20936	10.0967	3.46161	15.0831		3.99515	57.4096
	0.46402	3.28017								0.46433	3.2686									3.11123	5.05119	3.23965	9.97404	3.49514	14.8701		3.99718	57.459		3.17534	4.79463	3.20853	9.95889	3.46433	15.4179		3.99718	57.459
	0.46435	3.292								0.46468	3.26871									3.10884	5.08615	3.24426	10.0813	3.49515	15.0229		4.00242	57.5757		3.17878	5.21791	3.20915	10.0287	3.44874	14.7854		4.00242	57.5757
	0.46467	3.28248								0.46498	3.27132									3.10697	5.01279	3.24422	9.96375	3.49432	15.0062		4.00512	57.5587		3.17341	4.96934	3.20951	10.0151	3.45323	14.9503		4.00512	57.5587
	0.465	3.28359								0.46532	3.26787									3.10369	4.95357	3.24134	10.1905	3.49547	15.1075		4.00949	56.9576		3.17752	5.07429	3.21023	10.0399	3.45091	14.8192		4.00949	56.9576
	0.46535	3.28659								0.46567	3.26329									3.10724	4.96683	3.23892	10.0256	3.4961	15.0862		4.00554	56.0681		3.17398	5.06566	3.2072	9.93847	3.46009	15.2042		4.00554	56.0681
	0.46568	3.28631								0.466	3.27029									3.10735	5.00346	3.2357	9.66581	3.49401	15.1283		4.00869	55.7964		3.17096	5.16343	3.20918	9.8999	3.44991	14.8648		4.00869	55.7964
	0.46602	3.28427								0.46632	3.27023									3.10875	5.06243	3.24307	10.0349	3.493	14.8666		4.00975	55.8875		3.16573	4.71861	3.21399	10.1727	3.45353	15.0927		4.00975	55.8875
	0.46635	3.2828								0.46665	3.26666									3.10714	4.97203	3.23972	9.97645	3.49501	14.9423		4.01239	55.9728		3.17159	4.93038	3.21057	9.96993	3.45076	14.7563		4.01239	55.9728
	0.46668	3.27999								0.46698	3.26864									3.11223	5.17974	3.2442	10.0873	3.49636	15.0554		4.0099	56.0472		3.16966	4.83039	3.20943	10.0274	3.45598	14.8957		4.0099	56.0472
	0.46702	3.28483								0.46732	3.26677									3.10825	5.01548	3.24011	10.0928	3.49741	15.083		4.01189	56.0276		3.17163	5.04567	3.21063	9.98973	3.45601	15.1632		4.01189	56.0276
	0.46735	3.28304								0.46767	3.27033									3.10685	5.12893	3.23463	9.7727	3.49292	14.9935		4.0131	56.4035		3.1702	5.10864	3.20895	9.96542	3.45229	14.8554		4.0131	56.4035
	0.46767	3.28412								0.46798	3.27766									3.10394	5.0046	3.23859	9.955	3.49167	14.7438		4.0112	56.3177		3.16562	4.92097	3.20874	10.1272	3.45673	15.0902		4.0112	56.3177
	0.46802	3.28627								0.46832	3.2751									3.10371	4.89702	3.24285	10.1806	3.495	14.8988		4.01301	56.555		3.16724	5.12191	3.20582	9.99587	3.45411	15.2327		4.01301	56.555
	0.46835	3.28639								0.46867	3.26971									3.10983	5.05177	3.23717	9.90294	3.49513	15.0726		4.01479	56.4076		3.162	4.79654	3.2085	10.0346	3.44893	14.7699		4.01479	56.4076
	0.46868	3.28178								0.46898	3.27867									3.10804	5.17071	3.24148	10.0079	3.49813	15.1387		4.01757	56.7046		3.17197	5.02434	3.20706	10.0259	3.45627	15.1717		4.01757	56.7046
	0.46902	3.28783								0.46933	3.26676									3.10292	4.9174	3.23874	9.9256	3.49899	15.1527		4.01732	56.5477		3.17128	4.93896	3.20807	10.0068	3.45231	14.9719		4.01732	56.5477
	0.46935	3.28349								0.46968	3.27397									3.10606	4.99304	3.2417	10.0845	3.49457	14.9388		4.01719	56.7783		3.17485	5.21307	3.20712	9.83811	3.44917	15.073		4.01719	56.7783
	0.46967	3.28268								0.47	3.26802									3.10926	5.00202	3.23792	9.89004	3.48995	14.9162		4.02447	56.8192		3.16677	4.85881	3.20986	10.1899	3.44484	14.8357		4.02447	56.8192
	0.47	3.28392								0.47035	3.27373									3.10677	5.2162	3.24231	10.2271	3.49221	15.0364		4.03637	56.8808		3.174	4.9908	3.20846	9.86848	3.45346	14.9936		4.03637	56.8808
	0.47033	3.2846								0.47065	3.272									3.10459	4.85405	3.23669	9.76154	3.49763	15.0166		4.03636	55.6119		3.16967	5.13859	3.20579	10.0318	3.44992	14.9433		4.03636	55.6119
	0.47067	3.28671								0.471	3.26703									3.10599	5.02765	3.23804	9.88412	3.49614	14.9808		4.03555	53.2507		3.16316	5.03804	3.20896	10.033	3.45175	15.1934		4.03555	53.2507
	0.471	3.28157								0.47132	3.27386									3.10829	5.1709	3.24321	10.1703	3.49411	14.9928		4.03654	53.421		3.16282	4.905	3.20713	9.85849	3.44556	14.9912		4.03654	53.421
	0.47135	3.28486								0.47163	3.26994									3.10838	4.91584	3.24257	10.1826	3.49596	15.0181		4.03914	53.5742		3.16679	4.96847	3.21208	10.0964	3.44727	15.0345		4.03914	53.5742
	0.47167	3.28607								0.47198	3.27306									3.10892	5.07001	3.23913	9.8298	3.49652	14.9393		4.03969	53.5425		3.16736	4.90421	3.20905	10.1164	3.44805	14.6868		4.03969	53.5425
	0.47202	3.28517								0.47235	3.26971									3.10414	5.02502	3.24457	10.0836	3.49661	14.8712		4.04202	53.644		3.1674	5.02103	3.20799	9.99604	3.45321	15.2348		4.04202	53.644
	0.47235	3.28495								0.47267	3.27667									3.10366	4.92256	3.24235	9.88634	3.49773	15.2908		4.04224	53.639		3.16941	4.9993	3.2046	9.85041	3.45472	14.9048		4.04224	53.639
	0.47268	3.28873								0.47298	3.27175									3.10621	5.081	3.24136	10.2031	3.49313	14.8589		4.04074	53.6611		3.16301	4.78665	3.21139	10.131	3.45621	15.2747		4.04074	53.6611
	0.47302	3.27976								0.47332	3.27132									3.10876	5.0428	3.23747	9.76721	3.49578	15.0838		4.04353	53.7325		3.17306	5.01404	3.20817	10.0389	3.44313	14.7527		4.04353	53.7325
	0.47333	3.28474								0.47365	3.26493									3.10997	5.08233	3.24288	9.95336	3.49314	14.8126		4.04383	53.8569		3.17743	5.02359	3.20432	9.84597	3.4512	15.1496		4.04383	53.8569
	0.47368	3.28357								0.474	3.2762									3.1086	4.86537	3.2461	10.2012	3.49762	15.1454		4.04345	53.9439		3.1797	5.24455	3.20875	10.1158	3.44758	15.1		4.04345	53.9439
	0.47402	3.28833								0.47432	3.27168									3.11067	5.08031	3.24497	10.1372	3.49361	15.0691		4.04627	54.0517		3.17291	4.80325	3.21238	10.1731	3.44891	14.8599		4.04627	54.0517
	0.47433	3.28528								0.47465	3.26587									3.10652	4.98877	3.2368	9.81177	3.4922	15.0158		4.04592	54.2739		3.17821	4.96309	3.20803	10.0592	3.45125	14.9896		4.04592	54.2739
	0.47468	3.28652								0.475	3.26737									3.10725	5.03366	3.24469	10.2023	3.49323	14.9023		4.04887	54.0953		3.18066	5.06957	3.20841	9.96924	3.44857	15.1392		4.04887	54.0953
	0.475	3.28564								0.47532	3.26911									3.11101	5.12412	3.24527	9.95387	3.49523	14.9858		4.0468	54.3246		3.17773	5.18327	3.20605	9.80716	3.44498	14.8932		4.0468	54.3246
	0.47535	3.285								0.47568	3.27094									3.10896	5.00851	3.24339	9.99957	3.49603	15.0983		4.04559	54.1678		3.1726	5.03556	3.20882	10.0333	3.44889	15.0472		4.04559	54.1678
	0.47568	3.28504								0.47598	3.27264									3.11306	5.08702	3.24526	10.0323	3.49239	14.8461		4.04883	54.273		3.16851	4.91819	3.20985	10.0001	3.44843	14.9557		4.04883	54.273
	0.47602	3.28867								0.47632	3.26453									3.11031	5.1483	3.24475	10.0507	3.49363	15.0473		4.04917	54.5408		3.16984	4.95822	3.21033	9.96155	3.44694	15.0738		4.04917	54.5408
	0.47633	3.28764								0.47665	3.27077									3.10779	4.99664	3.24305	9.86692	3.49527	15.0046		4.04947	54.2416		3.1713	4.8951	3.21255	10.1908	3.44562	13.6674		4.04947	54.2416
	0.47668	3.28408								0.47702	3.26756									3.1104	5.00298	3.24214	10.0344	3.49561	15.0692		4.04997	54.6569		3.17815	5.05767	3.20813	9.86687	3.47257	14.1193		4.04997	54.6569
	0.47702	3.28772								0.47733	3.26711									3.11219	5.13942	3.24541	10.1441	3.49654	14.8186		4.05029	54.6555		3.16976	5.00401	3.21312	10.0016	3.47099	14.3133		4.05029	54.6555
	0.47735	3.28443								0.47767	3.26876									3.11188	4.95421	3.23995	9.89473	3.4955	15.0648		4.05139	54.6806		3.17045	4.93551	3.20972	9.75112	3.47355	14.4678		4.05139	54.6806
	0.47768	3.28404								0.47802	3.27355									3.11492	5.13458	3.245	10.1504	3.49584	15.0615		4.05483	54.8691		3.17317	5.10772	3.21624	10.0402	3.47709	14.7716		4.05483	54.8691
	0.47802	3.28504								0.47832	3.26924									3.10953	5.00609	3.24488	9.93554	3.49582	15.1292		4.0581	54.9335		3.17175	4.85119	3.21832	10.1154	3.4768	14.6769		4.0581	54.9335
	0.47833	3.2857								0.47867	3.26672									3.11161	5.10428	3.2426	10.0337	3.49817	15.1251		4.0584	54.5946		3.17551	5.03422	3.21491	10.108	3.47555	14.9164		4.0584	54.5946
	0.47867	3.28566								0.479	3.27651									3.10736	4.99057	3.24174	10.0465	3.49573	15.0908		4.05898	54.183		3.17456	4.97682	3.21273	9.84479	3.47401	14.9093		4.05898	54.183
	0.479	3.2852								0.47932	3.27023									3.10554	4.89871	3.24051	9.83688	3.4931	14.7354		4.0599	54.2919		3.17609	4.99916	3.21251	10.0897	3.47767	14.8542		4.0599	54.2919
	0.47937	3.28612								0.47967	3.26793									3.10537	5.10495	3.24883	10.2265	3.50065	15.6045		4.05949	54.5122		3.17269	5.05203	3.21268	10.0634	3.48132	14.9915		4.05949	54.5122
	0.47967	3.28801								0.48	3.26571									3.10816	4.86931	3.24595	10.0816	3.49276	14.733		4.06039	54.5682		3.17265	5.00913	3.21031	9.9312	3.47683	14.9723		4.06039	54.5682
	0.48005	3.28781								0.48033	3.27317									3.10878	5.10284	3.2434	10.159	3.49495	14.8556		4.06156	54.5177		3.16826	4.86742	3.21078	10.0634	3.47778	14.973		4.06156	54.5177
	0.48037	3.28792								0.48067	3.27016									3.09784	5.09286	3.24305	9.94601	3.49612	15.106		4.06166	54.6196		3.17475	4.96245	3.2123	10.0984	3.47759	14.9681		4.06166	54.6196
	0.4807	3.28389								0.48102	3.26966									3.10118	4.95073	3.24074	9.89083	3.49544	14.8843		4.06481	54.6919		3.17512	5.15357	3.20566	10.0028	3.47551	14.9357		4.06481	54.6919
	0.48103	3.28443								0.48135	3.27013									3.10036	4.93615	3.24509	10.1177	3.49379	14.9561		4.06116	54.7863		3.17416	4.88626	3.20818	9.91602	3.47778	14.9095		4.06116	54.7863
	0.48137	3.28321								0.48167	3.27048									3.10356	5.06756	3.24199	10.0347	3.49665	14.9336		4.0643	54.9703		3.17843	5.1182	3.20952	9.97937	3.48265	15.3133		4.0643	54.9703
	0.48168	3.28752								0.482	3.27358									3.10342	4.98986	3.23989	10.0981	3.49734	14.9818		4.06706	55.0081		3.171	5.0432	3.21184	9.97766	3.47955	14.9835		4.06706	55.0081
	0.48203	3.28125								0.48235	3.27762									3.10306	4.96866	3.24152	9.86432	3.49931	15.1777		4.06921	55.068		3.17325	5.01407	3.21065	10.026	3.47236	15.0238		4.06921	55.068
	0.48235	3.27994								0.4827	3.26892									3.10336	4.93677	3.24394	10.1413	3.49095	14.7927		4.06881	54.9614		3.16901	5.1761	3.20778	10.1214	3.47837	14.833		4.06881	54.9614
	0.4827	3.27651								0.48302	3.27157									3.10504	4.898	3.24438	9.95399	3.49538	14.905		4.06863	55.0888		3.1585	4.77811	3.21099	9.91917	3.48086	15.1684		4.06863	55.0888
	0.48303	3.284								0.48333	3.27107									3.11008	5.17312	3.24066	10.0316	3.49551	15.0284		4.0685	55.1611		3.16633	4.89553	3.20961	9.95034	3.48158	15.1073		4.0685	55.1611
	0.48337	3.28812								0.48367	3.271									3.10581	5.08487	3.24372	9.91626	3.49379	15.151		4.07037	55.377		3.17044	4.76056	3.21376	9.86935	3.47743	15.0466		4.07037	55.377
	0.4837	3.28316								0.484	3.2766									3.10226	4.89866	3.24346	10.1633	3.49487	15.0487		4.07107	55.4586		3.17888	5.2627	3.2178	10.1089	3.47584	14.8666		4.07107	55.4586
	0.48403	3.28181								0.48437	3.26429									3.10987	5.08332	3.24131	10.1042	3.49394	14.803		4.07032	55.3758		3.1724	4.8512	3.21743	10.0665	3.47713	15.0557		4.07032	55.3758
	0.48437	3.28881								0.48467	3.27346									3.10616	4.89073	3.238	9.75294	3.5014	14.9605		4.07151	55.663		3.17608	5.07431	3.21274	10.0168	3.47837	15.0255		4.07151	55.663
	0.48468	3.28415								0.485	3.27232									3.11018	5.08249	3.23963	9.71883	3.50148	15.2759		4.07371	55.8121		3.1714	4.93681	3.21235	9.98812	3.47697	14.8445		4.07371	55.8121
	0.48502	3.27899								0.48533	3.27048									3.10776	5.13462	3.2455	10.1788	3.49488	14.7995		4.07411	55.5268		3.17577	4.9547	3.21155	9.90061	3.47825	15.0774		4.07411	55.5268
	0.48537	3.28461								0.48567	3.26676									3.10656	4.93464	3.24346	10.0093	3.49517	15.0271		4.07233	55.7468		3.17332	4.95091	3.21541	10.0906	3.47998	14.9913		4.07233	55.7468
	0.4857	3.28298								0.486	3.2679									3.10537	5.00069	3.23777	9.82029	3.49472	14.9288		4.07569	55.9612		3.17659	5.11841	3.21362	10.0291	3.47701	15.0047		4.07569	55.9612
	0.48603	3.28355								0.48633	3.27343									3.10467	5.08562	3.24432	10.0599	3.49412	15.0153		4.0763	56.0613		3.17458	5.23564	3.21353	10.0108	3.47976	15.0112		4.0763	56.0613
	0.48637	3.28684								0.48667	3.26802									3.10397	5.00293	3.24321	9.94604	3.49683	15.091		4.07506	56.0045		3.16895	4.86397	3.21552	9.92884	3.48033	15.0698		4.07506	56.0045
	0.4867	3.2798								0.487	3.27226									3.10525	5.12291	3.24194	10.0324	3.49349	15.1533		4.0781	56.1995		3.17393	4.91792	3.21364	10.2735	3.47897	15.0715		4.0781	56.1995
	0.48703	3.2821								0.48733	3.26831									3.09789	4.64613	3.24071	9.89942	3.49342	14.8033		4.07896	56.1418		3.1747	5.07264	3.20959	9.90032	3.47903	14.8183		4.07896	56.1418
	0.48737	3.28627								0.48767	3.2726									3.10749	4.89256	3.24313	10.0923	3.49648	15.0527		4.07893	56.2461		3.16987	4.87002	3.21025	10.0073	3.47905	15.1215		4.07893	56.2461
	0.4877	3.28441								0.488	3.27044									3.11596	5.23643	3.24422	10.0446	3.49426	14.9647		4.08364	56.0234		3.17442	4.95238	3.21094	9.86118	3.47704	14.8241		4.08364	56.0234
	0.48803	3.28129								0.48835	3.27278									3.10906	5.07232	3.24676	10.2151	3.49645	15.047		4.08389	56.1148		3.17737	4.97081	3.21183	9.9653	3.48292	15.1896		4.08389	56.1148
	0.48838	3.28253								0.4887	3.2676									3.10564	5.04646	3.23887	9.99632	3.49733	15.0294		4.08446	55.9766		3.18413	5.16515	3.21498	10.0042	3.47788	15.0024		4.08446	55.9766
	0.4887	3.28283								0.48902	3.27065									3.10975	4.97485	3.23895	10.0122	3.49613	14.9779		4.08379	55.887		3.17647	5.01227	3.21586	10.0751	3.47605	14.9678		4.08379	55.887
	0.48907	3.28257								0.48937	3.26517									3.11368	4.98504	3.24147	9.95626	3.4951	15.0453		4.0853	56.1118		3.17532	4.85418	3.21591	10.075	3.47924	14.8882		4.0853	56.1118
	0.48937	3.27782								0.4897	3.26796									3.11044	5.05107	3.24512	10.0121	3.49857	14.9862		4.08646	56.3067		3.18268	5.04044	3.21383	10.0717	3.48024	15.075		4.08646	56.3067
	0.4897	3.28232								0.49003	3.26709									3.11143	5.03798	3.24221	10.104	3.49316	14.9277		4.08755	56.3616		3.18013	5.10665	3.21357	9.93272	3.48079	15.013		4.08755	56.3616
	0.49005	3.28381								0.49038	3.26521									3.10944	5.12408	3.23891	9.88729	3.49649	15.0244		4.08583	56.5816		3.17505	5.02763	3.21401	10.098	3.47721	15.1568		4.08583	56.5816
	0.4904	3.28278								0.49068	3.26401									3.10552	4.92869	3.24165	9.93779	3.49487	14.9519		4.08805	56.5735		3.17502	4.963	3.21447	10.011	3.47298	14.9189		4.08805	56.5735
	0.4907	3.28537								0.49103	3.26892									3.10808	4.98402	3.24722	9.97349	3.49134	14.8893		4.08978	56.8817		3.18034	4.94639	3.21384	10.0559	3.47579	15.0435		4.08978	56.8817
	0.49105	3.28493								0.49138	3.26605									3.11129	5.00379	3.24522	10.0228	3.49586	15.0052		4.08944	56.6163		3.17802	5.23285	3.21226	9.99467	3.47364	14.9533		4.08944	56.6163
	0.49137	3.28157								0.49168	3.26875									3.10988	5.19923	3.2434	10.0537	3.49833	14.9726		4.08948	56.6994		3.16988	4.93567	3.20859	10.1236	3.47466	14.8943		4.08948	56.6994
	0.4917	3.2857								0.49202	3.26319									3.11079	5.11048	3.24581	9.97493	3.49766	15.1682		4.09126	56.788		3.1689	4.86175	3.20699	9.74231	3.47405	14.9361		4.09126	56.788
	0.49203	3.28107								0.49237	3.26168									3.10724	4.90539	3.24333	10.0634	3.4932	14.9786		4.09053	56.8316		3.17155	5.09301	3.21014	10.0259	3.48413	15.0337		4.09053	56.8316
	0.49237	3.28522								0.49268	3.26601									3.1065	4.91273	3.24617	9.9936	3.49748	14.9579		4.09289	56.8793		3.16785	4.86325	3.21535	10.1265	3.4775	15.1203		4.09289	56.8793
	0.4927	3.28421								0.49305	3.26704									3.10573	5.03899	3.24698	10.1215	3.49854	14.965		4.09199	57.0468		3.17612	5.0671	3.21084	9.95054	3.47675	14.9464		4.09199	57.0468
	0.49303	3.28476								0.49335	3.26952									3.10785	5.05413	3.24045	9.92609	3.49433	14.9228		4.09369	57.0249		3.16842	4.9361	3.2096	9.83347	3.47895	14.9893		4.09369	57.0249
	0.49337	3.28277								0.4937	3.26638									3.10799	5.0253	3.243	10.0068	3.49455	14.9077		4.09265	57.509		3.17136	5.04165	3.21462	10.0445	3.47742	14.9429		4.09265	57.509
	0.49372	3.28261								0.49402	3.26906									3.11043	5.05852	3.2415	9.8773	3.49425	15.0938		4.0945	57.5183		3.16948	4.88528	3.21311	10.0526	3.47871	15.148		4.0945	57.5183
	0.49405	3.28645								0.49438	3.2697									3.11355	5.04304	3.24341	9.95219	3.49343	15.0015		4.09144	57.4656		3.17177	5.03012	3.21359	10.0663	3.47548	14.7312		4.09144	57.4656
	0.49438	3.28233								0.49468	3.27065									3.11312	4.97247	3.24327	10.0215	3.49813	14.9533		4.09557	57.7088		3.17165	4.94871	3.21015	9.97576	3.47979	15.1561		4.09557	57.7088
	0.4947	3.28719								0.49503	3.27739									3.11654	5.19956	3.24114	10.1028	3.49974	15.2011		4.09581	57.8703		3.17097	5.09712	3.21295	9.99885	3.47609	15.0612		4.09581	57.8703
	0.49503	3.28679								0.49537	3.27268									3.11381	4.99554	3.24223	9.88494	3.49081	14.7552		4.09653	57.8675		3.16852	5.01604	3.21304	10.0017	3.47489	14.9277		4.09653	57.8675
	0.49537	3.28372								0.4957	3.27276									3.1096	4.89936	3.24572	10.2129	3.49667	14.9885		4.09854	58.0122		3.17174	5.0522	3.21113	9.91347	3.47722	14.8906		4.09854	58.0122
	0.4957	3.27736								0.49602	3.27209									3.11413	5.08728	3.24141	9.9563	3.49699	15.0789		4.09896	57.9918		3.16835	5.07262	3.21306	10.0795	3.48055	15.1193		4.09896	57.9918
	0.49603	3.28881								0.49637	3.27377									3.11112	5.0634	3.2465	10.0975	3.49538	14.9933		4.09897	57.8955		3.17001	4.92544	3.2138	9.93968	3.47412	14.8905		4.09897	57.8955
	0.49638	3.28168								0.4967	3.27371									3.11004	5.1642	3.24273	9.99819	3.49513	14.9429		4.10103	57.8736		3.17337	4.92101	3.21432	10.0842	3.48041	15.2362		4.10103	57.8736
	0.49672	3.27818								0.49703	3.27245									3.10677	5.0463	3.24436	10.0335	3.49161	14.9773		4.10041	57.9526		3.17236	5.17108	3.21703	10.0872	3.47466	14.9515		4.10041	57.9526
	0.49707	3.28017								0.49737	3.27268									3.10808	4.96989	3.24248	9.94458	3.49351	15.0847		4.1018	57.9841		3.16852	4.95091	3.2067	9.93367	3.47731	14.9272		4.1018	57.9841
	0.49738	3.28333								0.4977	3.27039									3.10727	4.90883	3.24314	9.9112	3.49359	15.1415		4.10528	58.0231		3.17315	5.02409	3.21304	9.98745	3.47716	15.0402		4.10528	58.0231
	0.49773	3.28648								0.49805	3.27093									3.10969	4.94043	3.24768	10.0952	3.49303	14.8892		4.10753	58.0941		3.17092	4.98928	3.21141	10.0389	3.47578	14.8598		4.10753	58.0941
	0.49805	3.28654								0.49838	3.27134									3.11399	4.98662	3.24701	10.0695	3.49417	15.0213		4.11049	57.7322		3.17302	5.04696	3.21172	9.90072	3.48201	15.0823		4.11049	57.7322
	0.49838	3.28085								0.49872	3.27452									3.11808	5.20545	3.25244	10.1089	3.49379	14.9453		4.11059	57.4062		3.17263	5.02062	3.21217	10.0694	3.47948	15.0098		4.11059	57.4062
	0.49872	3.28482								0.49903	3.2716									3.10939	5.05599	3.24694	10.0646	3.49711	15.0196		4.111	57.1602		3.17214	4.99098	3.21102	9.86995	3.48004	15.0581		4.111	57.1602
	0.49907	3.28305								0.49938	3.26878									3.10918	4.92276	3.24327	9.97322	3.49208	14.9897		4.11288	57.1879		3.17771	5.01124	3.21509	10.0556	3.47751	14.8353		4.11288	57.1879
	0.4994	3.28176								0.4997	3.27136									3.11706	5.23869	3.24184	9.89256	3.49707	15.1079		4.11273	57.3772		3.17355	4.96677	3.21029	10.1097	3.48043	14.9587		4.11273	57.3772
	0.49973	3.27919								0.50003	3.27081									3.11194	4.94119	3.24438	10.043	3.49122	14.8717		4.11273	57.3435		3.177	4.9558	3.2153	10.0109	3.48386	15.1046		4.11273	57.3435
	0.50005	3.28709								0.50037	3.27316									3.11637	4.96608	3.24613	10.0873	3.49494	15.1521		4.11406	57.3557		3.17594	5.08169	3.21617	10.0613	3.48178	15.2065		4.11406	57.3557
	0.5004	3.28528								0.50068	3.27103									3.11438	5.32985	3.24277	10.1252	3.48984	14.9366		4.1163	57.4839		3.17913	5.01336	3.21407	9.88325	3.47595	14.7297		4.1163	57.4839
	0.50072	3.28314								0.50107	3.26672									3.10795	4.97878	3.23982	9.7842	3.49192	14.9202		4.11717	57.5342		3.17876	5.11321	3.21511	10.104	3.47915	14.9708		4.11717	57.5342
	0.50107	3.28388								0.50138	3.26906									3.11292	5.12252	3.24447	10.0815	3.49479	15.0375		4.11841	57.692		3.17133	5.01385	3.21259	10.0186	3.48419	14.9715		4.11841	57.692
	0.50138	3.28161								0.50168	3.2705									3.11001	4.93079	3.24293	9.94512	3.49106	15.0596		4.11917	57.5971		3.17409	4.95982	3.21145	9.90201	3.48606	15.1795		4.11917	57.5971
	0.50172	3.2867								0.50202	3.27187									3.11214	5.01737	3.24089	9.98147	3.49366	15.0466		4.1186	57.8729		3.17336	5.10388	3.21209	10.0311	3.48222	14.7726		4.1186	57.8729
	0.50205	3.28428								0.50238	3.26643									3.11241	5.04993	3.24445	9.91379	3.49554	14.942		4.12084	57.8876		3.17156	4.91513	3.21515	10.0083	3.48815	14.9264		4.12084	57.8876
	0.50237	3.28135								0.50272	3.26755									3.11319	5.15953	3.24542	10.014	3.49217	15.025		4.12027	57.9397		3.17432	5.01846	3.21321	9.97016	3.48576	15.2355		4.12027	57.9397
	0.5027	3.28055								0.50302	3.26503									3.10981	4.89427	3.24297	10.0348	3.49665	15.0358		4.12074	57.9367		3.17206	4.95448	3.21066	10.0937	3.48515	15.0356		4.12074	57.9367
	0.50305	3.27791								0.50335	3.26456									3.1152	5.1443	3.24405	10.1282	3.49707	14.9798		4.12199	58.0582		3.1706	5.04323	3.21071	9.96874	3.4864	15.0541		4.12199	58.0582
	0.50338	3.28243								0.50368	3.26507									3.11221	5.10417	3.24226	9.90162	3.49527	15.0486		4.12241	57.9516		3.1679	5.00191	3.20883	9.83679	3.47873	14.7705		4.12241	57.9516
	0.50372	3.28629								0.50403	3.26945									3.10957	4.95166	3.24365	9.88435	3.49374	15.0596		4.12258	58.0808		3.1752	4.96206	3.21597	10.1764	3.48031	14.9825		4.12258	58.0808
	0.50405	3.28418								0.50435	3.27289									3.11445	5.05949	3.24264	9.98984	3.49472	14.9165		4.1224	58.1243		3.17256	5.14474	3.21367	10.0435	3.48441	15.0745		4.1224	58.1243
	0.50438	3.28678								0.50468	3.26768									3.11104	4.94887	3.24462	10.0759	3.49473	14.9833		4.12389	58.1522		3.16573	4.73609	3.21281	9.95478	3.48291	14.919		4.12389	58.1522
	0.50472	3.28429								0.50507	3.26612									3.11119	5.05925	3.24148	10.0006	3.49593	15.0892		4.12352	58.3959		3.17911	5.01071	3.21455	9.94859	3.48555	15.0588		4.12352	58.3959
	0.50507	3.27866								0.50538	3.26867									3.11273	5.10234	3.24222	10.0241	3.49204	14.8804		4.12685	58.5365		3.18013	5.11313	3.21345	10.0506	3.48247	15.0253		4.12685	58.5365
	0.50538	3.28768								0.50573	3.27539									3.10998	5.00122	3.24143	9.89594	3.4955	14.9293		4.12536	58.5143		3.17392	4.9749	3.21247	10.0559	3.48431	15.1148		4.12536	58.5143
	0.50573	3.287								0.50605	3.26436									3.10514	4.8421	3.24747	10.0784	3.49731	15.0562		4.12639	58.5665		3.17857	4.98899	3.20982	9.93809	3.48179	14.8527		4.12639	58.5665
	0.50605	3.28179								0.50638	3.27138									3.10777	5.08419	3.24466	10.1227	3.49734	15.1316		4.1306	58.5908		3.17493	5.18473	3.21295	9.94433	3.48629	15.1713		4.1306	58.5908
	0.5064	3.28181								0.50672	3.27193									3.10524	4.92319	3.24277	10.0493	3.4963	14.9982		4.13175	58.8433		3.17426	4.99826	3.21452	9.96848	3.48004	14.9238		4.13175	58.8433
	0.50673	3.28481								0.50705	3.27559									3.10714	4.91428	3.24237	9.90567	3.49197	14.9496		4.13233	58.7145		3.17641	5.0051	3.21301	9.97154	3.48552	15.0639		4.13233	58.7145
	0.50707	3.2835								0.50737	3.27458									3.11227	4.98675	3.24481	10.1188	3.49588	14.9575		4.13	58.8434		3.17469	5.04849	3.21238	10.1031	3.47894	15.0429		4.13	58.8434
	0.5074	3.28388								0.50773	3.27347									3.11389	5.13824	3.23991	9.95978	3.49516	15.0157		4.12894	58.7018		3.16925	4.98116	3.20786	9.72737	3.48212	15.147		4.12894	58.7018
	0.50773	3.28085								0.50803	3.27798									3.11194	5.08249	3.24216	10.1089	3.49647	15.0766		4.13213	58.9151		3.17221	4.97465	3.21466	10.1022	3.47844	14.8665		4.13213	58.9151
	0.50805	3.28227								0.50838	3.27425									3.11103	5.01282	3.23975	9.96504	3.49447	14.8308		4.13621	59.1313		3.16774	4.86701	3.21463	10.1067	3.47971	14.7647		4.13621	59.1313
	0.5084	3.28469								0.50872	3.27098									3.11886	5.05851	3.23982	9.99111	3.49824	15.0714		4.13711	59.0899		3.17369	4.99776	3.21512	10.0551	3.48214	14.9572		4.13711	59.0899
	0.50873	3.28576								0.50905	3.27174									3.11721	5.32346	3.23943	9.96157	3.49531	15.0691		4.13537	59.0001		3.17581	5.0872	3.21554	10.1513	3.4855	15.135		4.13537	59.0001
	0.50908	3.28258								0.50938	3.27832									3.11063	4.98897	3.24504	10.1589	3.49484	14.9535		4.13627	59.0564		3.17518	5.00815	3.20962	9.747	3.48304	15.0712		4.13627	59.0564
	0.50938	3.28515								0.50973	3.27174									3.10882	4.99601	3.24081	9.9038	3.49419	15.0223		4.13709	59.2403		3.17263	4.98797	3.21463	10.0777	3.47951	14.8645		4.13709	59.2403
	0.50973	3.28051								0.51003	3.27389									3.10638	4.9866	3.24399	10.2477	3.49564	15.0957		4.13789	59.325		3.17602	4.96442	3.21348	9.99066	3.48251	15.0572		4.13789	59.325
	0.51005	3.28111								0.51038	3.27497									3.11327	5.12201	3.23958	9.86244	3.49297	14.6805		4.13879	59.1627		3.177	4.99328	3.21405	10.0121	3.48284	15.0442		4.13879	59.1627
	0.51038	3.2805								0.5107	3.26954									3.10788	4.92333	3.2429	9.9007	3.50078	15.1965		4.13885	59.5016		3.17494	4.96938	3.21183	10.0523	3.48073	15.0045		4.13885	59.5016
	0.51073	3.27971								0.51103	3.27261									3.10678	5.12869	3.24459	10.2292	3.49768	15.0814		4.13694	59.3849		3.17734	5.09903	3.20999	9.93134	3.48005	14.9422		4.13694	59.3849
	0.51107	3.28266								0.51137	3.27758									3.10496	4.92804	3.23991	9.96342	3.49239	14.9639		4.13704	59.3671		3.17553	4.91933	3.21048	9.78831	3.48297	15.0393		4.13704	59.3671
	0.51138	3.27826								0.5117	3.27245									3.10615	5.14608	3.23956	9.85154	3.49213	14.9842		4.1406	59.5864		3.1778	4.99567	3.21372	10.0992	3.48082	14.8811		4.1406	59.5864
	0.51172	3.27972								0.51203	3.27128									3.10449	4.95316	3.24357	10.0885	3.49398	14.9692		4.14242	59.6989		3.18273	5.08669	3.21535	9.96742	3.48361	15.012		4.14242	59.6989
	0.51205	3.28001								0.5124	3.27199									3.10313	5.02877	3.24215	10.0344	3.49415	14.9685		4.14119	59.6905		3.17994	5.12838	3.21491	9.95632	3.48542	15.0669		4.14119	59.6905
	0.5124	3.28493								0.5127	3.2748									3.10349	4.91697	3.24356	10.0789	3.496	14.9831		4.14456	59.6933		3.17031	5.16959	3.2139	10.1072	3.48129	14.9134		4.14456	59.6933
	0.51272	3.28496								0.51303	3.27868									3.10977	5.04554	3.24329	9.91744	3.49615	15.0736		4.14416	59.4489		3.16856	4.78716	3.21292	9.96255	3.47894	15.0878		4.14416	59.4489
	0.51305	3.27971								0.5134	3.27583									3.10742	5.1795	3.24435	9.99799	3.49241	14.9993		4.1435	59.5117		3.17339	4.78285	3.21389	10.0373	3.48077	14.9487		4.1435	59.5117
	0.5134	3.284								0.51373	3.27375									3.10574	4.92576	3.23863	10.0691	3.49695	14.9038		4.14716	59.3932		3.17783	5.12161	3.21209	9.96187	3.48016	14.8778		4.14716	59.3932
	0.51373	3.28409								0.51407	3.27514									3.10725	4.94832	3.24175	10.0083	3.49842	14.9861		4.14831	60.0329		3.17761	4.87556	3.21211	10.1415	3.48264	14.9765		4.14831	60.0329
	0.51407	3.28215								0.5144	3.27496									3.10636	5.07369	3.24714	10.0861	3.49553	15.0459		4.14688	59.669		3.18205	5.2069	3.21073	10.0389	3.48617	15.0572		4.14688	59.669
	0.5144	3.28389								0.51472	3.27532									3.10512	5.08298	3.24324	9.99859	3.49229	15.022		4.14546	59.7337		3.17668	5.01148	3.21196	10.0553	3.48762	15.0643		4.14546	59.7337
	0.51473	3.28498								0.51507	3.27262									3.10134	4.94729	3.24174	9.9938	3.49534	14.8441		4.1507	60.0763		3.1824	4.99458	3.21221	10.061	3.48414	15.1276		4.1507	60.0763
	0.51507	3.28616								0.5154	3.2722									3.10131	4.85408	3.24347	9.98431	3.49637	15.1216		4.15028	60.3103		3.18205	4.97018	3.2085	9.75532	3.48108	14.8726		4.15028	60.3103
	0.5154	3.28273								0.51575	3.27744									3.10997	5.12167	3.2428	9.94648	3.49579	14.9273		4.15072	59.8931		3.18454	5.07947	3.21268	10.0538	3.47949	14.9247		4.15072	59.8931
	0.51573	3.28833								0.51605	3.27311									3.11174	5.19422	3.24799	10.0372	3.49456	15.0177		4.15242	60.1603		3.17922	5.08962	3.214	10.0225	3.47989	15.0605		4.15242	60.1603
	0.51607	3.281								0.51642	3.27046									3.1086	5.09271	3.2476	10.014	3.49582	15.0562		4.15361	60.2499		3.17537	4.90775	3.21452	10.0223	3.47743	15.0579		4.15361	60.2499
	0.5164	3.27914								0.51673	3.27079									3.10223	5.01126	3.24544	10.0175	3.4958	15.1196		4.15254	59.7531		3.17705	5.10383	3.21396	10.0188	3.4782	14.8582		4.15254	59.7531
	0.51673	3.2805								0.51707	3.27054									3.10385	4.99137	3.24534	10.0445	3.49677	14.9054		4.15297	60.2753		3.16967	5.04447	3.21539	10.1068	3.48005	14.9585		4.15297	60.2753
	0.51708	3.2831								0.51738	3.27548									3.10365	4.95923	3.24277	10.0113	3.49597	14.9395		4.15658	60.2539		3.1664	4.95406	3.21196	9.86555	3.48036	14.9732		4.15658	60.2539
	0.5174	3.28306								0.51772	3.27735									3.10457	5.05369	3.24432	9.96371	3.49521	15.059		4.15461	60.3279		3.16958	4.97583	3.21369	10.0891	3.48323	15.1077		4.15461	60.3279
	0.51773	3.28795								0.51807	3.2723									3.10288	4.90719	3.24596	10.0879	3.49834	15.1075		4.15819	60.3784		3.1711	4.97574	3.21018	9.98711	3.4826	14.9529		4.15819	60.3784
	0.51807	3.27868								0.5184	3.27961									3.10466	5.1068	3.24292	9.92764	3.4921	15.0202		4.15831	60.4559		3.16902	4.87101	3.20479	9.82225	3.48549	15.1938		4.15831	60.4559
	0.5184	3.28639								0.51875	3.2746									3.1033	5.02301	3.24429	9.9914	3.49276	14.822		4.1599	60.5672		3.17226	4.91352	3.21153	9.89394	3.48048	14.9024		4.1599	60.5672
	0.51873	3.28569								0.51907	3.27449									3.10365	4.99361	3.24543	10.0976	3.49583	14.7989		4.15706	60.5681		3.18178	5.14941	3.21574	10.1129	3.48658	15.0913		4.15706	60.5681
	0.51907	3.28606								0.5194	3.2762									3.108	5.11742	3.24532	10.0317	3.50309	15.3663		4.16028	60.618		3.17571	4.96539	3.2122	10.1223	3.48463	14.8951		4.16028	60.618
	0.51942	3.27748								0.51972	3.27085									3.11016	5.12667	3.24492	9.99256	3.4934	15.079		4.16171	60.6611		3.17577	5.10546	3.20696	9.89165	3.4858	15.2558		4.16171	60.6611
	0.51975	3.28033								0.52007	3.27514									3.10717	5.06608	3.24341	9.97178	3.49302	14.8577		4.16223	60.551		3.17729	5.17773	3.209	9.7972	3.47915	14.9178		4.16223	60.551
	0.5201	3.28605								0.5204	3.27374									3.10502	5.01914	3.24474	9.97052	3.49228	15.0866		4.16391	60.9068		3.17392	4.95759	3.21473	10.1312	3.47908	14.8541		4.16391	60.9068
	0.5204	3.28546								0.52072	3.27686									3.10116	5.12614	3.24315	10.0659	3.49517	14.7912		4.16253	60.6494		3.17484	5.09325	3.21345	10.0488	3.48103	15.1755		4.16253	60.6494
	0.52075	3.28676								0.52107	3.28									3.09693	4.79668	3.24417	9.96254	3.49574	15.1526		4.1649	60.7452		3.17213	4.92013	3.21444	10.0555	3.47651	14.9376		4.1649	60.7452
	0.52107	3.28657								0.5214	3.27402									3.10305	4.84998	3.24504	10.0684	3.49268	14.8893		4.1662	60.7004		3.16972	4.93307	3.21051	9.96213	3.47845	15.1274		4.1662	60.7004
	0.52142	3.28834								0.52175	3.27425									3.10371	5.11293	3.24459	10.1246	3.49322	15.0329		4.16763	60.7707		3.17391	5.0616	3.21102	9.90607	3.47702	14.7111		4.16763	60.7707
	0.52177	3.28525								0.5221	3.27447									3.10223	4.92727	3.23858	9.77938	3.49719	14.9951		4.16714	60.7878		3.17301	4.81305	3.20972	10.0189	3.48192	15.0977		4.16714	60.7878
	0.52208	3.28457								0.52242	3.26802									3.10714	5.15498	3.24721	10.0726	3.49355	14.9817		4.16959	60.8978		3.17909	5.12727	3.21093	10.0462	3.48042	14.9624		4.16959	60.8978
	0.52242	3.28458								0.52273	3.26968									3.10458	4.9988	3.24791	10.1113	3.49529	14.9825		4.17087	61.1591		3.17602	5.0297	3.21515	9.93787	3.48378	14.9995		4.17087	61.1591
	0.52275	3.28689								0.52307	3.27542									3.10193	4.95333	3.24267	9.9133	3.49975	15.1241		4.16876	61.1337		3.17337	4.96603	3.22075	10.1241	3.48316	14.8423		4.16876	61.1337
	0.52308	3.28607								0.52342	3.26985									3.10952	5.18111	3.2457	10.0262	3.4908	14.8917		4.17141	60.9977		3.17545	4.9473	3.22136	10.1964	3.48241	14.9879		4.17141	60.9977
	0.52343	3.28492								0.52375	3.26997									3.10693	4.95802	3.24757	10.1497	3.49694	14.9651		4.17001	61.2299		3.17696	5.05518	3.21296	9.91534	3.48284	15.1492		4.17001	61.2299
	0.52375	3.28578								0.52408	3.28032									3.11267	5.07817	3.24129	9.85169	3.49587	14.951		4.17388	61.289		3.17736	4.97878	3.21341	10.0258	3.48114	15.0581		4.17388	61.289
	0.52408	3.28299								0.5244	3.27806									3.10845	5.183	3.24081	9.94523	3.49698	15.0242		4.17721	60.9602		3.17913	5.0133	3.21471	9.94095	3.47849	14.9411		4.17721	60.9602
	0.52442	3.28357								0.52473	3.27179									3.10441	4.84899	3.24591	10.2481	3.49565	15.0063		4.17415	61.0188		3.17984	5.1833	3.21566	9.93135	3.48045	14.9787		4.17415	61.0188
	0.52477	3.2857								0.52507	3.27313									3.10799	5.10445	3.24007	9.91239	3.49536	14.9933		4.17687	60.6705		3.17145	4.931	3.2137	9.94905	3.47715	15.0088		4.17687	60.6705
	0.5251	3.28261								0.5254	3.26478									3.10631	5.08987	3.24103	10.127	3.49663	15.0093		4.18001	60.9182		3.17752	4.93887	3.2133	10.0776	3.47834	14.8969		4.18001	60.9182
	0.52543	3.28591								0.52573	3.27206									3.11204	5.03915	3.24156	9.95374	3.4959	15.0646		4.17918	60.609		3.17959	5.01733	3.2126	10.1056	3.48255	15.1684		4.17918	60.609
	0.52575	3.28971								0.5261	3.26609									3.11287	4.94998	3.24259	10.0472	3.49366	14.8625		4.18045	60.7176		3.17269	4.93905	3.21288	9.93616	3.48009	14.9901		4.18045	60.7176
	0.5261	3.28547								0.5264	3.26985									3.11074	5.20831	3.24286	9.96413	3.49951	14.8961		4.18417	60.9513		3.17618	5.06543	3.21294	10.0643	3.47605	14.8643		4.18417	60.9513
	0.52643	3.27974								0.52673	3.27312									3.10904	4.99197	3.2452	9.9754	3.4975	15.1578		4.18157	60.808		3.17353	4.80887	3.20765	9.9128	3.47781	14.9598		4.18157	60.808
	0.52677	3.28215								0.5271	3.27104									3.11069	5.10242	3.24766	10.1049	3.49426	14.8912		4.18426	60.5603		3.17689	5.10045	3.20924	9.80439	3.48154	15.0002		4.18426	60.5603
	0.52708	3.28526								0.5274	3.26768									3.10608	4.90105	3.24222	9.905	3.49262	14.9311		4.18394	60.8679		3.17734	5.00971	3.21857	10.0055	3.48139	15.1392		4.18394	60.8679
	0.52742	3.2859								0.52773	3.26873									3.10299	5.08279	3.24504	10.1885	3.4927	14.9799		4.18496	61.0919		3.17704	5.05827	3.21922	10.043	3.47834	15.0086		4.18496	61.0919
	0.52775	3.28521								0.52808	3.27012									3.1072	5.00466	3.24075	9.8104	3.49484	15.084		4.18568	61.3392		3.17544	4.97857	3.2169	10.1686	3.4767	15.0049		4.18568	61.3392
	0.52808	3.28581								0.52842	3.27069									3.10962	4.9428	3.24507	10.0893	3.49197	15.0272		4.1863	61.2504		3.16959	5.12052	3.21036	9.97983	3.47974	14.9429		4.1863	61.2504
	0.52843	3.28219								0.52875	3.27096									3.11056	5.25753	3.24318	10.0856	3.49496	15.1223		4.18751	61.0541		3.16679	4.82626	3.21139	10.0643	3.48054	14.9573		4.18751	61.0541
	0.52875	3.28296								0.52908	3.266									3.10492	4.86512	3.24286	10.0698	3.49064	14.904		4.1921	61.1115		3.17277	4.9191	3.20996	9.98201	3.48075	14.9971		4.1921	61.1115
	0.5291	3.2839								0.52938	3.26652									3.10741	5.00567	3.23737	9.78064	3.49418	14.9398		4.19069	61.3428		3.17244	5.10627	3.21122	9.94647	3.47774	15.1009		4.19069	61.3428
	0.52945	3.27926								0.52975	3.26551									3.10883	5.17815	3.24367	10.0048	3.49792	15.0627		4.19003	61.1134		3.17425	4.96531	3.20773	9.90252	3.47392	14.8729		4.19003	61.1134
	0.52977	3.28171								0.5301	3.26397									3.10603	4.944	3.24755	10.1628	3.49557	14.9471		4.19521	61.1131		3.17896	5.1599	3.21345	9.9587	3.47836	15.0149		4.19521	61.1131
	0.53008	3.28283								0.5304	3.26913									3.10665	5.00605	3.24497	10.0151	3.49895	15.1113		4.18927	61.2704		3.17095	4.92112	3.21626	10.0541	3.4788	14.9621		4.18927	61.2704
	0.53043	3.28375								0.53073	3.27109									3.1066	5.29972	3.24397	10.0606	3.49552	14.9801		4.19341	60.9823		3.17581	5.05999	3.21605	9.97789	3.47818	15.085		4.19341	60.9823
	0.53075	3.28382								0.5311	3.27125									3.09983	4.91633	3.24157	9.93304	3.49617	14.9768		4.19242	61.3844		3.17421	5.03346	3.22255	10.0551	3.47961	14.9757		4.19242	61.3844
	0.5311	3.28518								0.5314	3.27391									3.09701	4.8104	3.24347	10.1143	3.49465	15.0487		4.19538	61.4998		3.17199	5.12993	3.21462	10.0485	3.47948	15.0999		4.19538	61.4998
	0.53142	3.28718								0.53175	3.2739									3.10885	5.03295	3.24153	10.0438	3.4961	15.0073		4.19669	61.383		3.16737	4.91912	3.21579	10.0716	3.48319	14.9706		4.19669	61.383
	0.53175	3.28521								0.53207	3.26875									3.10978	5.12975	3.24204	9.79012	3.4948	14.9013		4.19792	61.5153		3.16553	4.79589	3.21559	10.0025	3.48274	15.0309		4.19792	61.5153
	0.5321	3.28394								0.5324	3.26419									3.10678	5.09613	3.24507	10.1925	3.50101	15.1549		4.19702	61.5523		3.17225	5.10773	3.21942	10.0698	3.48205	14.8808		4.19702	61.5523
	0.53243	3.28584								0.53275	3.26888									3.10444	5.22323	3.24726	10.3496	3.49555	15.093		4.19914	61.4271		3.16978	5.05859	3.21803	10.0545	3.48413	15.1415		4.19914	61.4271
	0.53277	3.28468								0.53307	3.26727									3.09765	4.88	3.23836	9.87596	3.49198	14.916		4.20164	61.4751		3.16889	4.83141	3.21885	9.9847	3.48048	14.9885		4.20164	61.4751
	0.5331	3.28617								0.53342	3.27027									3.10112	4.92355	3.24645	10.0296	3.49152	14.9483		4.19881	61.7671		3.17206	4.86486	3.21986	10.1028	3.4789	14.946		4.19881	61.7671
	0.53343	3.28542								0.53375	3.26723									3.09751	5.05694	3.24297	10.0533	3.49527	14.9012		4.20101	61.4793		3.17398	5.08732	3.21427	9.90015	3.48074	14.9756		4.20101	61.4793
	0.53375	3.28486								0.53407	3.27273									3.10225	4.9464	3.24336	10.1483	3.49812	15.0316		4.19943	61.6928		3.17343	4.93932	3.21582	10.0589	3.4806	15.1038		4.19943	61.6928
	0.53408	3.28389								0.53443	3.27296									3.10163	5.06794	3.24474	10.0375	3.4965	14.9517		4.20394	61.5351		3.16915	4.96927	3.21046	9.93472	3.47638	14.8122		4.20394	61.5351
	0.53442	3.2823								0.53473	3.27794									3.09891	4.9815	3.24486	9.99676	3.49536	14.993		4.20507	61.8293		3.17915	5.09223	3.21857	9.93243	3.48603	15.1897		4.20507	61.8293
	0.53475	3.28693								0.53507	3.26862									3.10034	4.93063	3.24208	9.91024	3.49635	15.1032		4.20461	61.751		3.17818	5.12755	3.21877	10.1934	3.48335	14.4179		4.20461	61.751
	0.53508	3.28256								0.53542	3.27736									3.10229	4.97099	3.2409	9.90736	3.4936	15.0294		4.20599	61.6817		3.17325	5.05557	3.21771	10.0161	3.51182	14.9819		4.20599	61.6817
	0.53542	3.28589								0.53575	3.27215									3.10848	5.12058	3.24328	9.99847	3.49391	14.9238		4.20909	62.1303		3.16595	4.86893	3.21839	9.89862	3.50756	14.829		4.20909	62.1303
	0.53575	3.28863								0.53608	3.26596									3.10511	5.01924	3.24329	10.1697	3.49604	15.1116		4.20928	62.0477		3.16998	4.91212	3.21275	10.0783	3.51264	15.2878		4.20928	62.0477
	0.5361	3.28502								0.53643	3.26583									3.1066	5.01946	3.24136	10.0856	3.49318	15.0302		4.20846	61.752		3.17111	4.98456	3.21046	9.93565	3.50589	14.9774		4.20846	61.752
	0.53642	3.28553								0.53677	3.26881									3.10499	4.98878	3.23357	9.61585	3.49595	14.8601		4.21145	61.8373		3.17206	4.97678	3.21392	9.83599	3.50049	14.963		4.21145	61.8373
	0.53675	3.27712								0.5371	3.26656									3.10488	5.24622	3.24312	10.2097	3.49824	15.163		4.21169	62.0293		3.16959	4.95601	3.2198	10.223	3.50723	14.9915		4.21169	62.0293
	0.5371	3.28638								0.53743	3.27043									3.10001	4.99739	3.24255	9.92218	3.49381	14.7201		4.21132	61.9775		3.16912	4.91213	3.21226	9.7634	3.50733	15.0528		4.21132	61.9775
	0.53743	3.28068								0.53773	3.26726									3.10262	4.94486	3.24191	10.0287	3.49658	15.1561		4.212	62.1556		3.17378	5.02082	3.20772	9.91952	3.50599	15.1835		4.212	62.1556
	0.53777	3.28251								0.5381	3.26697									3.10571	5.01083	3.2433	10.214	3.49374	14.9725		4.2143	62.4769		3.17347	5.05013	3.21399	10.0256	3.50576	14.8272		4.2143	62.4769
	0.5381	3.2829								0.53843	3.26807									3.10422	5.08355	3.23925	9.82691	3.49709	14.9576		4.213	62.1474		3.16722	4.91277	3.21382	10.181	3.50859	15.0683		4.213	62.1474
	0.53845	3.28248								0.53875	3.2758									3.10371	4.90255	3.24078	10.0213	3.49313	14.9359		4.21372	62.217		3.17777	5.03473	3.21199	9.84654	3.50482	15.0119		4.21372	62.217
	0.53878	3.28045								0.5391	3.27181									3.10506	5.15554	3.24155	10.0876	3.49343	14.9739		4.2136	62.5562		3.17323	4.88378	3.21816	10.0792	3.50348	14.9279		4.2136	62.5562
	0.53913	3.28266								0.53943	3.27031									3.10208	5.19579	3.24033	9.94053	3.49307	14.9639		4.21651	62.6204		3.17646	5.01657	3.21382	9.96102	3.50508	14.8417		4.21651	62.6204
	0.53943	3.28384								0.53978	3.27257									3.10164	4.92732	3.24173	10.022	3.4949	15.0634		4.21745	62.9332		3.17592	5.03375	3.2136	10.1268	3.50977	15.1099		4.21745	62.9332
	0.53978	3.28706								0.54008	3.27482									3.10273	5.03758	3.24358	9.99749	3.49664	14.9481		4.21955	62.9101		3.17985	5.05275	3.21408	9.97901	3.50522	14.8615		4.21955	62.9101
	0.54012	3.28647								0.54043	3.27154									3.10352	4.97298	3.24228	10.0486	3.49617	15.0543		4.21556	62.8634		3.1814	5.08446	3.21301	10.0295	3.50666	15.0209		4.21556	62.8634
	0.54045	3.28408								0.54078	3.2626									3.10732	5.01672	3.23831	9.93048	3.49681	15.0008		4.21434	62.9256		3.18044	4.9129	3.2136	9.92831	3.50877	15.0167		4.21434	62.9256
	0.54077	3.28121								0.5411	3.26293									3.10619	5.04086	3.24248	9.99715	3.49498	14.9918		4.22107	63.0104		3.18166	5.11891	3.21412	10.0571	3.50443	14.9669		4.22107	63.0104
	0.5411	3.28143								0.54142	3.26548									3.10338	4.95492	3.24212	10.04	3.49608	15.0334		4.21962	63.2025		3.17719	4.9682	3.21512	9.98254	3.50717	15.1511		4.21962	63.2025
	0.54145	3.28281								0.54177	3.26788									3.10564	5.07139	3.24473	10.1448	3.49644	15.0201		4.22106	62.7621		3.17799	5.00573	3.21614	9.98405	3.50544	14.9808		4.22106	62.7621
	0.54178	3.28225								0.54208	3.26899									3.10407	5.02637	3.24282	10.0757	3.49565	15.0167		4.22147	63.0413		3.1707	4.79417	3.21213	10.0337	3.49983	15.0204		4.22147	63.0413
	0.54212	3.28213								0.54243	3.26683									3.104	5.06561	3.24006	9.88147	3.49661	14.9011		4.22538	63.1594		3.17677	5.18123	3.21454	10.2056	3.50668	14.9631		4.22538	63.1594
	0.54245	3.28203								0.54275	3.2636									3.09888	4.90617	3.24746	10.0867	3.49414	15.05		4.22589	62.8549		3.1711	4.92459	3.20959	9.83211	3.50514	14.991		4.22589	62.8549
	0.54278	3.28431								0.54312	3.27097									3.10441	4.9876	3.24476	9.96399	3.49576	14.9634		4.22495	62.9133		3.17253	5.04655	3.21287	10.0235	3.50427	14.9356		4.22495	62.9133
	0.54312	3.28454								0.54343	3.26446									3.10362	5.22433	3.24658	10.0863	3.49573	15.0944		4.22893	62.8584		3.17172	5.02364	3.21396	10.0949	3.50402	14.9199		4.22893	62.8584
	0.54345	3.28235								0.54378	3.26039									3.10003	4.8555	3.24287	10.0164	3.49629	14.994		4.23205	62.7882		3.16682	5.02392	3.21315	9.78239	3.50568	15.2539		4.23205	62.7882
	0.54378	3.28177								0.5441	3.26034									3.10035	5.03805	3.24088	10.0298	3.49514	15.0232		4.23283	62.5663		3.17034	5.05306	3.21294	10.0975	3.50399	14.8964		4.23283	62.5663
	0.54412	3.28398								0.54442	3.26888									3.10189	4.92368	3.24414	9.89071	3.49649	15.0817		4.23325	62.9267		3.16947	5.12207	3.21051	9.84098	3.50284	14.9674		4.23325	62.9267
	0.54445	3.28118								0.54478	3.26189									3.10732	4.89254	3.24675	10.1045	3.49764	14.9397		4.23156	62.9385		3.17355	4.91647	3.21728	10.1103	3.50314	15.0735		4.23156	62.9385
	0.54478	3.27926								0.5451	3.26303									3.11269	5.1195	3.24471	10.0374	3.49616	15.0154		4.23503	62.766		3.17117	4.97445	3.2141	10.1354	3.50527	15.0569		4.23503	62.766
	0.54512	3.28087								0.54542	3.27025									3.10875	5.0444	3.24226	10.0461	3.497	14.9588		4.23249	62.9696		3.17376	5.03692	3.21516	9.89685	3.50527	14.9699		4.23249	62.9696
	0.54543	3.28276								0.54578	3.27131									3.10877	5.20687	3.23863	9.82984	3.49801	15.0986		4.23455	62.9362		3.17528	4.96167	3.21534	10.0417	3.50131	14.9217		4.23455	62.9362
	0.54578	3.286								0.54608	3.26248									3.10438	4.83419	3.24123	10.0372	3.49841	15.0113		4.23755	63.2055		3.17604	4.90549	3.20885	9.98153	3.50353	15.039		4.23755	63.2055
	0.54613	3.28078								0.54643	3.26289									3.11113	4.86153	3.24068	9.98236	3.49245	14.9515		4.23998	63.0936		3.17588	5.10087	3.21553	9.97171	3.50531	15.0394		4.23998	63.0936
	0.54647	3.28543								0.54677	3.26506									3.10746	5.10299	3.24438	9.90826	3.49304	14.8906		4.2353	63.1219		3.17367	4.76455	3.21517	9.80189	3.50555	14.968		4.2353	63.1219
	0.54678	3.28241								0.54712	3.26518									3.10759	5.14138	3.24515	10.1196	3.49385	14.947		4.23935	63.3807		3.18131	5.20316	3.21895	10.3247	3.50534	15.0252		4.23935	63.3807
	0.54712	3.2852								0.54745	3.26823									3.10943	4.94836	3.24321	10.0638	3.49385	14.9563		4.241	63.5287		3.17427	4.98914	3.21541	9.93653	3.50405	14.8984		4.241	63.5287
	0.54747	3.28484								0.54778	3.26378									3.11366	5.11608	3.24086	9.97584	3.49875	15.1458		4.24064	63.048		3.17474	4.95095	3.21617	10.0862	3.50265	15.0488		4.24064	63.048
	0.5478	3.28717								0.54812	3.26454									3.10799	5.02482	3.23967	9.77055	3.49577	14.9618		4.24316	62.8903		3.17627	4.83896	3.21017	9.92269	3.50373	15.0405		4.24316	62.8903
	0.54812	3.28417								0.54843	3.26141									3.11023	4.95412	3.24131	9.99342	3.49714	15.0474		4.24269	63.2634		3.18196	5.07178	3.21282	10.0287	3.50361	15.0571		4.24269	63.2634
	0.54845	3.28113								0.54878	3.26297									3.11101	5.24949	3.24474	10.1944	3.49662	15.0735		4.24377	63.1542		3.18258	5.15379	3.2124	9.75372	3.50063	14.8506		4.24377	63.1542
	0.54878	3.28514								0.54913	3.2653									3.10251	5.04865	3.24172	10.1282	3.49379	14.8934		4.24718	63.068		3.17797	5.00484	3.21901	10.1484	3.50102	14.9303		4.24718	63.068
	0.54912	3.28234								0.54945	3.26505									3.09929	4.85821	3.24112	10.0057	3.49491	14.9538		4.24845	63.3017		3.17884	5.11364	3.21483	10.0373	3.50588	15.0606		4.24845	63.3017
	0.54947	3.27977								0.54978	3.26361									3.10179	4.98225	3.2466	10.0759	3.4941	14.9584		4.24801	63.0458		3.17163	4.89289	3.2156	10.0315	3.50617	15.0606		4.24801	63.0458
	0.5498	3.28747								0.5501	3.26642									3.10874	4.99564	3.24309	10.0172	3.49394	14.8954		4.24861	63.1897		3.17215	4.7994	3.21416	10.0137	3.50523	14.9615		4.24861	63.1897
	0.55013	3.28663								0.55045	3.26828									3.10955	5.1752	3.24459	9.98973	3.49569	15.0508		4.25065	63.2069		3.17852	5.19515	3.21375	9.79187	3.50485	15.1635		4.25065	63.2069
	0.55047	3.28299								0.55078	3.2685									3.10608	4.97186	3.24235	10.0218	3.49514	15.0012		4.25134	63.2731		3.17337	4.87729	3.2238	10.1028	3.50063	14.8855		4.25134	63.2731
	0.55078	3.28257								0.5511	3.27737									3.11014	5.09582	3.24512	10.2292	3.49424	14.8947		4.25134	63.2526		3.17308	5.06944	3.21912	10.1122	3.4989	14.9053		4.25134	63.2526
	0.55112	3.28428								0.55147	3.27023									3.10655	5.12558	3.24456	10.0462	3.49959	15.1965		4.25126	63.1687		3.16978	4.85661	3.21419	9.92225	3.5024	15.1067		4.25126	63.1687
	0.55145	3.28659								0.5518	3.27013									3.10542	4.9202	3.23901	9.95939	3.49547	15.0227		4.25437	62.9757		3.17168	5.03111	3.21828	9.86042	3.50213	15.0615		4.25437	62.9757
	0.5518	3.28695								0.5521	3.27138									3.10105	4.91932	3.23758	9.82978	3.49309	14.8315		4.25769	63.2555		3.17756	5.02277	3.21546	9.89098	3.50398	14.784		4.25769	63.2555
	0.55213	3.28107								0.55243	3.27003									3.10357	4.95086	3.24719	10.0383	3.49602	15.0986		4.25757	63.074		3.17465	4.98828	3.21947	10.2145	3.50358	15.0963		4.25757	63.074
	0.55245	3.28464								0.5528	3.26453									3.10815	4.98061	3.24617	9.97166	3.49489	15.0392		4.26011	62.9892		3.17912	4.9721	3.21548	9.97877	3.50401	15.114		4.26011	62.9892
	0.5528	3.28674								0.5531	3.26788									3.1095	5.05124	3.24412	10.2334	3.49199	15.0014		4.2601	63.2201		3.17545	4.97992	3.21758	10.0712	3.50352	14.9687		4.2601	63.2201
	0.55312	3.28705								0.55343	3.26272									3.11232	5.14335	3.24126	9.94801	3.49771	14.844		4.26085	62.7391		3.17866	5.17215	3.21588	9.92438	3.50002	14.9551		4.26085	62.7391
	0.55347	3.2873								0.5538	3.26625									3.11452	5.10212	3.24267	10.092	3.49282	14.9826		4.26095	63.0468		3.16988	4.9411	3.21838	10.064	3.50426	14.9746		4.26095	63.0468
	0.5538	3.28218								0.5541	3.27002									3.11449	5.2407	3.24098	9.84298	3.49701	15.1003		4.2621	62.9502		3.16615	4.86973	3.21987	10.2836	3.50966	15.1653		4.2621	62.9502
	0.55412	3.29002								0.55443	3.26534									3.10499	4.96616	3.24232	9.9642	3.49516	14.9212		4.26595	63.2356		3.1749	5.03428	3.21152	9.72418	3.50329	15.0068		4.26595	63.2356
	0.55447	3.28291								0.55478	3.27069									3.10438	4.99799	3.24408	10.1636	3.49552	14.8992		4.26152	62.8983		3.17282	4.94841	3.21365	10.0598	3.50094	14.896		4.26152	62.8983
	0.55482	3.28616								0.55513	3.26353									3.10686	5.10764	3.24299	10.0065	3.49886	15.0708		4.26521	62.7186		3.17424	5.08155	3.21088	10.0869	3.50376	14.9241		4.26521	62.7186
	0.55517	3.2845								0.55547	3.26779									3.10721	5.07539	3.2449	10.1079	3.49643	15.0273		4.26553	63.0859		3.16884	4.91639	3.20552	9.80522	3.50675	15.0377		4.26553	63.0859
	0.55548	3.28176								0.5558	3.26814									3.10793	5.03429	3.24134	9.9854	3.49482	14.9181		4.26771	63.0598		3.1706	5.1102	3.21282	9.8882	3.50413	14.9401		4.26771	63.0598
	0.5558	3.28843								0.55613	3.26445									3.10724	4.97137	3.24364	9.99568	3.49823	15.0697		4.26642	62.936		3.16951	4.88812	3.20873	9.9936	3.50617	15.0665		4.26642	62.936
	0.55615	3.28133								0.55647	3.26997									3.1071	4.95798	3.2458	10.0298	3.49749	15.0218		4.26998	63.0502		3.17418	5.12005	3.21387	10.0206	3.50626	15.1719		4.26998	63.0502
	0.55647	3.28703								0.55682	3.27292									3.10678	5.04079	3.24502	10.1572	3.49542	15.0546		4.2713	63.153		3.17156	5.00207	3.21167	10.1192	3.50228	14.9702		4.2713	63.153
	0.5568	3.28677								0.55713	3.27028									3.10822	5.00015	3.23934	9.97298	3.49508	14.8036		4.27336	62.7834		3.17052	5.13434	3.20693	9.9816	3.50179	15.0899		4.27336	62.7834
	0.55715	3.29012								0.55747	3.27423									3.10831	4.97728	3.24594	9.98194	3.49709	14.954		4.27072	62.8898		3.16725	5.01959	3.20715	10.0346	3.5006	14.913		4.27072	62.8898
	0.55748	3.28648								0.5578	3.26665									3.11007	5.12515	3.24269	9.87031	3.50069	15.1863		4.27424	62.6892		3.16723	4.91384	3.20867	9.77007	3.50149	14.9951		4.27424	62.6892
	0.55782	3.28481								0.5581	3.26841									3.10785	5.11533	3.24202	10.1041	3.49439	15.1788		4.27383	62.9506		3.16661	4.74784	3.21443	10.1292	3.50251	14.9999		4.27383	62.9506
	0.55815	3.28496								0.55845	3.2685									3.10964	5.00027	3.2412	9.95257	3.49147	14.8676		4.27662	63.0771		3.17333	5.09736	3.21361	10.038	3.5032	15.0718		4.27662	63.0771
	0.55848	3.28975								0.55877	3.26676									3.11168	5.09399	3.24126	9.79434	3.49709	14.9531		4.27698	62.8999		3.17359	5.04874	3.2098	9.90055	3.50191	14.9931		4.27698	62.8999
	0.55882	3.27956								0.55912	3.26738									3.10969	5.05331	3.24748	10.1661	3.49575	15.1993		4.27828	63.4558		3.17339	4.91092	3.21172	10.0372	3.50047	14.803		4.27828	63.4558
	0.55913	3.27695								0.55943	3.26612									3.11155	5.01676	3.24944	10.0267	3.4973	15.0433		4.2783	62.5407		3.17812	4.90661	3.21072	10.1263	3.50207	15.1201		4.2783	62.5407
	0.55948	3.28658								0.55977	3.26942									3.11145	5.10325	3.24452	10.1468	3.49386	14.8968		4.27995	63.0366		3.18216	5.08061	3.20594	9.96195	3.49988	15.0335		4.27995	63.0366
	0.55978	3.27846								0.56013	3.26676									3.10824	5.00354	3.24366	9.99154	3.49696	15.1022		4.28069	63.0896		3.17574	4.96552	3.20625	9.89791	3.49883	14.8562		4.28069	63.0896
	0.56012	3.28121								0.56043	3.26547									3.11078	5.03394	3.24426	9.9363	3.49278	14.78		4.28145	62.9463		3.17883	4.92709	3.2088	9.95197	3.50353	15.0017		4.28145	62.9463
	0.56045	3.28413								0.56078	3.26348									3.10809	4.9692	3.24339	9.97828	3.49536	14.8789		4.28221	63.2898		3.18135	5.14784	3.21123	10.1237	3.50023	15.1006		4.28221	63.2898
	0.5608	3.2835								0.5611	3.26608									3.11045	5.22047	3.23823	9.89266	3.49565	14.9846		4.28146	63.2676		3.17949	5.08394	3.20659	9.80078	3.496	14.9418		4.28146	63.2676
	0.56113	3.28324								0.56145	3.26844									3.11093	4.98155	3.24355	10.0716	3.50134	15.4007		4.2841	63.0907		3.17995	4.87285	3.21318	10.0244	3.49955	15.0703		4.2841	63.0907
	0.56145	3.28431								0.56177	3.26756									3.109	5.08843	3.24424	10.0312	3.49344	14.8097		4.28653	63.4303		3.18801	5.29312	3.21438	9.9396	3.49928	14.9543		4.28653	63.4303
	0.5618	3.28589								0.56212	3.26851									3.11061	4.88337	3.24343	9.91146	3.49581	15.0547		4.28972	63.0112		3.17294	4.78679	3.21548	10.2786	3.49984	14.948		4.28972	63.0112
	0.56213	3.28405								0.56245	3.26961									3.11787	5.29348	3.24404	10.0101	3.49808	15.055		4.29069	63.2452		3.1752	4.88418	3.20752	9.91719	3.50155	15.199		4.29069	63.2452
	0.56245	3.28699								0.56278	3.27014									3.10697	5.06481	3.24627	10.1063	3.49696	15.0707		4.29105	62.9221		3.17498	4.95966	3.21406	10.1413	3.49897	14.8277		4.29105	62.9221
	0.5628	3.28855								0.56313	3.27135									3.10714	5.0922	3.24337	10.0381	3.49422	15.002		4.29237	62.9872		3.18288	4.98026	3.21126	9.91176	3.50165	14.9827		4.29237	62.9872
	0.56315	3.27875								0.56345	3.2774									3.10569	4.91218	3.24364	9.99601	3.49289	14.7931		4.29146	63.3637		3.18252	5.12707	3.20915	9.86749	3.50669	15.0787		4.29146	63.3637
	0.56348	3.28477								0.5638	3.27235									3.1071	5.07196	3.24558	10.0162	3.49902	15.1878		4.29031	62.7958		3.17927	5.10029	3.2134	10.0558	3.50231	15.1951		4.29031	62.7958
	0.5638	3.28072								0.56412	3.26749									3.10211	5.03287	3.24449	9.97442	3.49092	14.9073		4.29346	62.9224		3.1756	4.90765	3.21453	10.1703	3.50293	14.8945		4.29346	62.9224
	0.56413	3.28536								0.56447	3.27049									3.11273	5.01924	3.24448	10.0744	3.49372	15.0771		4.29483	62.9431		3.1747	5.03421	3.21274	9.93271	3.50247	14.8166		4.29483	62.9431
	0.56447	3.28514								0.5648	3.27366									3.10909	5.07741	3.24306	9.93729	3.49332	14.8135		4.2951	63.0509		3.1745	4.90682	3.21206	9.93788	3.50065	14.7645		4.2951	63.0509
	0.5648	3.28499								0.56515	3.27094									3.10647	4.89371	3.24765	10.0348	3.49714	15.1025		4.29949	62.8445		3.17514	4.9853	3.2136	10.0104	3.50692	15.205		4.29949	62.8445
	0.56515	3.28195								0.56545	3.27374									3.11151	5.25504	3.24502	9.97018	3.49789	15.1688		4.29858	63.3275		3.17773	5.12702	3.21398	10.0255	3.50966	15.0586		4.29858	63.3275
	0.56548	3.28386								0.56578	3.26419									3.10586	4.89913	3.24623	10.0223	3.49286	14.8562		4.29896	63.2639		3.1738	4.98601	3.21455	10.0812	3.50508	15.1149		4.29896	63.2639
	0.56582	3.28243								0.56612	3.26201									3.10827	4.95708	3.24564	10.1366	3.49336	15.0223		4.30065	63.1898		3.17674	4.86332	3.20961	9.79985	3.50222	15.065		4.30065	63.1898
	0.56613	3.28391								0.56647	3.26256									3.11066	5.07846	3.24243	10.0137	3.49781	15.1637		4.30173	63.2291		3.17648	5.0195	3.21526	10.1908	3.49787	14.9901		4.30173	63.2291
	0.56647	3.28103								0.56682	3.25982									3.10869	5.09059	3.23864	9.81062	3.49342	15.1001		4.30498	62.828		3.17488	5.11864	3.20814	10.0126	3.5001	14.8307		4.30498	62.828
	0.5668	3.28517								0.56712	3.26881									3.10707	4.94347	3.24591	10.178	3.49124	14.8013		4.30289	63.1977		3.17535	4.97818	3.20906	9.94872	3.50559	15.0736		4.30289	63.1977
	0.56713	3.28374								0.56745	3.26516									3.10585	5.17957	3.2453	10.1266	3.49545	15.0147		4.30556	63.0247		3.17469	4.97823	3.2101	9.99053	3.50156	15.1034		4.30556	63.0247
	0.56747	3.2853								0.56778	3.26586									3.10077	4.97235	3.23952	9.7707	3.49608	15.1355		4.30693	63.0393		3.17425	4.76262	3.21336	9.95693	3.50156	14.955		4.30693	63.0393
	0.56782	3.28225								0.56812	3.27045									3.10454	4.73503	3.24688	10.0063	3.49616	15.1045		4.30551	62.9724		3.18062	5.05899	3.21336	10.0655	3.50003	15.2083		4.30551	62.9724
	0.56813	3.28591								0.56845	3.27776									3.10519	5.03498	3.24419	10.0409	3.49294	14.8301		4.30902	62.9978		3.17831	5.1593	3.20789	9.73519	3.49793	14.7767		4.30902	62.9978
	0.56847	3.28672								0.56882	3.26575									3.10866	4.97602	3.24282	9.90008	3.49826	15.336		4.30663	63.3343		3.17475	4.97152	3.21727	10.1272	3.50235	15.0173		4.30663	63.3343
	0.5688	3.28665								0.56913	3.26266									3.11536	5.25633	3.24296	10.0451	3.49422	14.9231		4.31152	62.9808		3.17847	4.98014	3.2146	9.9439	3.50078	14.9434		4.31152	62.9808
	0.56913	3.28674								0.56945	3.26378									3.10467	4.99681	3.24398	10.036	3.49416	14.943		4.30893	63.4485		3.18279	5.01385	3.21604	10.1874	3.50399	15.0877		4.30893	63.4485
	0.56948	3.2861								0.56978	3.26723									3.10969	5.06499	3.24286	9.98356	3.49667	15.0968		4.31044	63.253		3.17759	5.00667	3.20771	9.91237	3.49961	14.747		4.31044	63.253
	0.56982	3.28298								0.57012	3.27215									3.10679	5.04519	3.24374	9.83459	3.4979	15.019		4.31217	63.1611		3.18121	5.0261	3.2144	10.0002	3.50643	15.2135		4.31217	63.1611
	0.57013	3.28017								0.57047	3.27419									3.10631	5.14955	3.24446	10.0931	3.49621	14.9815		4.31406	63.0264		3.18137	4.94016	3.21325	9.87709	3.50403	14.9899		4.31406	63.0264
	0.57048	3.28199								0.5708	3.27123									3.10508	4.98322	3.24293	10.0106	3.49657	15.0041		4.31241	63.1324		3.17669	5.13116	3.21523	10.0046	3.50398	15.1292		4.31241	63.1324
	0.5708	3.28224								0.57112	3.2749									3.10314	4.96792	3.24564	10.0957	3.49196	14.8109		4.31553	63.281		3.17455	5.07814	3.21557	10.222	3.50104	15.0001		4.31553	63.281
	0.57117	3.28231								0.5715	3.26655									3.09865	4.76694	3.24424	9.94002	3.49692	15.0999		4.31833	63.5217		3.174	5.02676	3.20999	9.79009	3.50113	15.0519		4.31833	63.5217
	0.57148	3.28717								0.5718	3.27198									3.10705	4.91948	3.24482	9.98026	3.49556	14.9944		4.31645	63.288		3.17343	4.93732	3.21425	9.96484	3.49865	14.751		4.31645	63.288
	0.57182	3.28633								0.57215	3.26904									3.11156	5.09527	3.24733	10.0095	3.49694	15.0458		4.32005	63.1667		3.17015	4.89349	3.21856	10.1778	3.50587	15.0703		4.32005	63.1667
	0.57217	3.28648								0.5725	3.26754									3.10926	5.0401	3.24523	10.0913	3.49643	15.0907		4.31565	63.0811		3.17069	4.95838	3.21188	9.90041	3.50294	14.9865		4.31565	63.0811
	0.5725	3.28169								0.57282	3.26717									3.10338	5.07711	3.24344	9.93034	3.49722	15.0513		4.32158	63.1775		3.17442	4.8419	3.21293	9.937	3.50471	15.023		4.32158	63.1775
	0.57282	3.2816								0.57313	3.26769									3.10483	4.90389	3.24399	9.90826	3.49415	14.846		4.32178	63.4137		3.17936	5.14242	3.21698	9.92603	3.50733	15.019		4.32178	63.4137
	0.57317	3.28708								0.57347	3.26549									3.10515	4.89446	3.24555	9.97019	3.49643	15.0263		4.32124	63.197		3.1737	5.04599	3.21888	10.2698	3.50805	15.1025		4.32124	63.197
	0.5735	3.28492								0.57383	3.26752									3.11007	5.34502	3.24714	10.0294	3.49374	14.9913		4.32407	63.2252		3.17284	4.9549	3.21393	10.062	3.50657	14.9078		4.32407	63.2252
	0.57383	3.2847								0.57413	3.2659									3.09998	4.9915	3.24787	10.0696	3.49346	14.8818		4.32376	63.2657		3.18132	5.03797	3.21259	9.86417	3.50709	15.0945		4.32376	63.2657
	0.57415	3.28412								0.57448	3.26999									3.10267	4.86427	3.24202	9.99269	3.49607	14.9999		4.32656	63.0207		3.17961	5.16001	3.2145	10.1296	3.50236	14.8955		4.32656	63.0207
	0.57448	3.28289								0.5748	3.26371									3.10707	5.10344	3.24458	9.80425	3.49602	15.1669		4.32653	63.3583		3.17579	4.8394	3.20963	10.0731	3.50376	14.918		4.32653	63.3583
	0.57482	3.27621								0.57517	3.26993									3.10658	4.92772	3.24754	10.2522	3.49408	14.7606		4.33008	62.9978		3.17814	5.05756	3.2102	9.77256	3.50612	15.0715		4.33008	62.9978
	0.57515	3.28485								0.57547	3.27168									3.11022	5.08836	3.24106	9.89758	3.49796	15.0639		4.32781	63.1708		3.17362	5.09327	3.21009	10.0551	3.50497	14.9736		4.32781	63.1708
	0.57548	3.28371								0.5758	3.27023									3.10393	4.98056	3.24438	9.93636	3.49593	14.9601		4.3297	62.9927		3.17236	4.99048	3.20854	9.73048	3.5066	14.7901		4.3297	62.9927
	0.57582	3.28756								0.57615	3.27238									3.10716	5.03989	3.24526	10.1936	3.49461	15.039		4.33117	63.3224		3.17248	4.82395	3.21879	10.0128	3.50721	15.1296		4.33117	63.3224
	0.57615	3.28481								0.57648	3.27413									3.10494	5.0323	3.24156	9.88834	3.4951	15.0404		4.33163	63.4824		3.1766	4.99228	3.21476	9.98626	3.50841	14.896		4.33163	63.4824
	0.57648	3.28645								0.57682	3.27509									3.10724	5.03087	3.24463	9.9673	3.49379	14.9505		4.33311	63.2995		3.18128	5.06257	3.2159	10.2616	3.51101	15.1533		4.33311	63.2995
	0.57685	3.28589								0.57715	3.27629									3.10431	5.19273	3.24503	10.1524	3.49921	15.0686		4.33513	63.0285		3.17516	5.04819	3.21191	9.93956	3.50452	14.8379		4.33513	63.0285
	0.57717	3.28506								0.57747	3.27142									3.10325	4.81526	3.24224	9.88239	3.4974	14.9643		4.33564	63.3018		3.17762	5.04638	3.21543	9.92018	3.50879	15.2267		4.33564	63.3018
	0.57748	3.28393								0.5778	3.27071									3.10397	4.97767	3.24486	10.059	3.49994	15.1146		4.33839	63.1494		3.17427	4.93523	3.21463	9.97145	3.50426	14.9241		4.33839	63.1494
	0.57782	3.28489								0.57815	3.27114									3.10701	5.00789	3.24354	9.95891	3.49343	14.8181		4.33602	63.4351		3.1748	4.96712	3.2159	10.1257	3.50404	14.8899		4.33602	63.4351
	0.57815	3.28431								0.57847	3.27378									3.11037	4.97717	3.24474	9.94718	3.49596	14.9618		4.33954	63.2804		3.17542	5.13257	3.21223	10.0548	3.50653	15.044		4.33954	63.2804
	0.57848	3.2844								0.57882	3.27018									3.11356	5.10058	3.24889	10.0254	3.49428	14.8392		4.34151	63.2202		3.17223	4.86684	3.21087	9.9349	3.50691	15.0579		4.34151	63.2202
	0.57887	3.28868								0.57913	3.27135									3.11049	5.02579	3.24401	10.0901	3.49943	15.1506		4.3424	63.1313		3.17751	4.91533	3.21168	9.95565	3.50552	14.933		4.3424	63.1313
	0.57917	3.28269								0.57948	3.27365									3.10898	5.1458	3.24256	9.94976	3.49582	15.1272		4.34252	63.2354		3.18065	5.2145	3.21404	9.96091	3.50402	15.0867		4.34252	63.2354
	0.57952	3.2863								0.57985	3.27519									3.10547	4.96078	3.24428	10.0422	3.49775	14.8694		4.34288	62.8177		3.17348	4.92343	3.2105	10.0834	3.50215	15.0967		4.34288	62.8177
	0.57985	3.28342								0.58017	3.27287									3.11189	5.11998	3.24348	10.1151	3.49684	15.0197		4.34627	63.1205		3.17134	4.86975	3.21247	10.0773	3.50457	14.9903		4.34627	63.1205
	0.58018	3.27768								0.5805	3.27063									3.11065	5.03423	3.24308	9.81139	3.49595	15.0344		4.34369	63.0148		3.1741	4.93975	3.21358	9.87829	3.49674	14.7549		4.34369	63.0148
	0.58053	3.2822								0.58085	3.27432									3.10916	5.0076	3.24689	10.1171	3.49563	14.9223		4.34648	63.0001		3.1765	5.17526	3.21293	10.0339	3.50303	15.0796		4.34648	63.0001
	0.58083	3.28374								0.58117	3.27426									3.11124	5.02174	3.23899	9.81114	3.49602	15.0644		4.34497	63.3186		3.17257	4.82362	3.21006	10.0552	3.50312	15.1007		4.34497	63.3186
	0.58118	3.2819								0.58148	3.27141									3.11139	5.20311	3.24894	10.2095	3.49486	14.7784		4.34922	63.4126		3.17932	5.07704	3.20986	9.99352	3.50102	14.9792		4.34922	63.4126
	0.58152	3.28382								0.58182	3.2781									3.10785	5.037	3.24043	9.80757	3.4996	15.1317		4.35093	63.3588		3.17517	5.09026	3.20951	10.053	3.50164	14.9086		4.35093	63.3588
	0.58187	3.2849								0.58215	3.27554									3.10834	5.07407	3.24862	10.3444	3.49657	14.9902		4.35143	63.2258		3.1719	5.03207	3.21291	10.0407	3.5039	14.8152		4.35143	63.2258
	0.58218	3.28909								0.58248	3.27574									3.10414	5.25216	3.23511	9.74423	3.49591	14.9269		4.35138	63.0791		3.17499	4.89183	3.21275	9.93388	3.50979	15.1281		4.35138	63.0791
	0.58252	3.27991								0.58282	3.26991									3.09854	4.85207	3.23963	9.97818	3.49813	15.0298		4.35235	63.1474		3.17628	5.06789	3.21449	9.97133	3.50649	15.0354		4.35235	63.1474
	0.58285	3.28568								0.58318	3.27489									3.10247	5.02076	3.24269	9.97946	3.4985	15.0262		4.35387	63.4172		3.16914	4.85117	3.21342	10.2243	3.50577	14.9622		4.35387	63.4172
	0.58317	3.29048								0.58348	3.27381									3.09961	4.78552	3.24257	10.0933	3.49767	15.1839		4.35313	62.9767		3.17348	4.97503	3.20977	9.88157	3.50504	15.1327		4.35313	62.9767
	0.58352	3.28653								0.58382	3.2719									3.10803	5.08848	3.24148	9.89229	3.49233	14.9933		4.35413	63.414		3.17793	4.94824	3.21182	10.14	3.50543	15.0963		4.35413	63.414
	0.58385	3.28116								0.58415	3.27387									3.10868	4.85148	3.24587	10.1024	3.49198	14.9924		4.35861	63.3853		3.17826	4.97912	3.20921	9.79668	3.50281	14.8778		4.35861	63.3853
	0.58418	3.2878								0.58448	3.26973									3.11747	5.24596	3.24185	9.95453	3.49117	14.9084		4.35839	63.4127		3.18098	5.04031	3.20934	9.92329	3.50413	15.1112		4.35839	63.4127
	0.58453	3.2818								0.58485	3.27098									3.11037	5.06444	3.24411	10.143	3.49043	14.9907		4.35785	63.0164		3.17967	5.09665	3.21108	10.079	3.50238	14.8843		4.35785	63.0164
	0.58483	3.2853								0.58515	3.27856									3.10974	5.00843	3.24647	9.88318	3.49397	14.9188		4.36204	63.2364		3.17683	4.98338	3.21145	9.89072	3.50609	15.0758		4.36204	63.2364
	0.58518	3.28802								0.58552	3.2714									3.11268	5.06583	3.24286	9.98433	3.49356	15.0276		4.3604	63.3963		3.17624	5.01584	3.21394	10.1045	3.50306	14.8267		4.3604	63.3963
	0.58552	3.28364								0.58583	3.27337									3.11334	5.18354	3.24802	10.0502	3.49635	15.0558		4.36323	62.9425		3.1768	4.98508	3.21585	9.96428	3.50925	15.1807		4.36323	62.9425
	0.58585	3.28388								0.58617	3.27508									3.10771	5.07982	3.24235	10.085	3.49338	14.6497		4.36178	63.4102		3.17946	4.9418	3.21121	9.95968	3.50266	14.7962		4.36178	63.4102
	0.5862	3.28299								0.5865	3.27691									3.10797	5.11116	3.23992	9.91264	3.49851	15.1276		4.36121	63.2163		3.18134	5.17321	3.21127	10.2358	3.50558	15.1535		4.36121	63.2163
	0.58652	3.28636								0.58682	3.27303									3.10765	5.09196	3.24374	10.145	3.49603	15.0114		4.36246	63.0052		3.17259	4.8716	3.20611	9.706	3.50602	14.9322		4.36246	63.0052
	0.58685	3.28543								0.58715	3.27754									3.10103	4.91694	3.2371	9.72364	3.49729	14.9449		4.36737	63.1002		3.18032	5.16146	3.21058	10.0343	3.50666	14.9609		4.36737	63.1002
	0.58717	3.28349								0.58748	3.27424									3.10738	5.04381	3.24589	10.0267	3.49984	15.201		4.36912	63.2069		3.17128	4.89591	3.21398	10.0079	3.508	15.1959		4.36912	63.2069
	0.58753	3.2832								0.58783	3.27713									3.10052	4.97539	3.24287	9.91035	3.49628	14.8825		4.369	63.1471		3.17735	4.96782	3.21272	9.99938	3.50611	15.0307		4.369	63.1471
	0.58785	3.28241								0.58818	3.27068									3.10552	5.02228	3.2402	10.0738	3.49928	14.9937		4.37008	63.0742		3.17463	4.9852	3.21142	9.93087	3.50104	14.8131		4.37008	63.0742
	0.5882	3.28101								0.5885	3.27867									3.10898	5.04525	3.24381	9.99281	3.4967	15.1227		4.3718	63.4169		3.17759	4.86033	3.21407	10.0373	3.50459	15.1156		4.3718	63.4169
	0.58852	3.28522								0.58883	3.27764									3.10515	4.99259	3.24138	9.86192	3.49726	15.147		4.37156	63.3715		3.178	5.13179	3.21581	10.0466	3.50608	14.9324		4.37156	63.3715
	0.58885	3.27875								0.58915	3.2721									3.10717	4.8745	3.24662	10.1906	3.49352	14.7669		4.3733	63.1944		3.17708	5.01817	3.21383	10.0109	3.50784	15.0253		4.3733	63.1944
	0.58918	3.28367								0.58948	3.27236									3.11251	5.15986	3.24113	10.0167	3.49501	15.0052		4.37411	63.1049		3.17811	5.04487	3.21425	10.0982	3.5034	14.9397		4.37411	63.1049
	0.5895	3.28307								0.58982	3.27807									3.10535	5.06116	3.24179	9.90198	3.49378	15.1323		4.37835	63.4023		3.17548	5.03349	3.20975	9.88684	3.50572	15.0166		4.37835	63.4023
	0.58985	3.28731								0.59017	3.27498									3.10384	4.92571	3.2404	9.95007	3.49301	14.8724		4.37683	63.0034		3.1772	4.97201	3.21238	10.0303	3.50473	15.0805		4.37683	63.0034
	0.59017	3.28693								0.59048	3.27828									3.10961	5.06939	3.24877	10.2348	3.49582	15.079		4.37954	63.0482		3.17318	5.04602	3.21135	9.97233	3.50136	14.9122		4.37954	63.0482
	0.59052	3.28533								0.59083	3.27504									3.10864	5.12134	3.24115	9.93227	3.49718	14.9961		4.38047	63.369		3.17462	4.92011	3.21426	10.0669	3.50395	15.0471		4.38047	63.369
	0.59083	3.28672								0.59117	3.2822									3.10359	4.83548	3.23938	9.9368	3.49388	15.0505		4.38281	63.2536		3.17909	4.99647	3.21239	10.0227	3.50626	15.0175		4.38281	63.2536
	0.59118	3.28522								0.59148	3.27491									3.11185	5.21831	3.24381	9.93443	3.49442	15.0435		4.38165	63.2579		3.17573	5.00254	3.21026	9.82848	3.50668	15.0675		4.38165	63.2579
	0.5915	3.27964								0.59183	3.27342									3.11129	5.03402	3.23997	9.98706	3.49309	15.0684		4.38097	63.2233		3.17717	5.0273	3.21869	10.0289	3.50235	14.8971		4.38097	63.2233
	0.59185	3.28687								0.59217	3.26813									3.10633	5.10868	3.24613	10.1005	3.49245	14.873		4.38149	63.3437		3.17146	4.93577	3.21775	10.0789	3.50716	14.9679		4.38149	63.3437
	0.59218	3.28204								0.5925	3.2704									3.10365	4.87406	3.2444	9.94676	3.49484	14.9608		4.38357	62.8972		3.17278	4.91125	3.2138	10.0058	3.50603	15.1017		4.38357	62.8972
	0.59252	3.28458								0.59282	3.27639									3.10608	5.0051	3.24734	10.1008	3.49721	15.0059		4.38438	63.4849		3.17802	5.06411	3.21413	10.0029	3.5054	14.9806		4.38438	63.4849
	0.59283	3.28355								0.59317	3.26945									3.10657	5.04483	3.24376	9.86517	3.49894	15.121		4.38645	63.5085		3.17783	5.07182	3.21635	10.1153	3.50662	15.0875		4.38645	63.5085
	0.59318	3.2812								0.59348	3.27224									3.10586	4.95302	3.24917	10.1082	3.49594	14.9608		4.39016	63.5301		3.17526	5.00697	3.21245	10.0729	3.50828	15.071		4.39016	63.5301
	0.5935	3.28432								0.59383	3.26981									3.10872	5.03248	3.24576	9.97309	3.49735	15.0236		4.39061	63.1238		3.17645	4.9522	3.20687	9.8311	3.50726	15.0585		4.39061	63.1238
	0.59387	3.28266								0.59417	3.27602									3.10661	5.01709	3.24013	9.88843	3.49732	15.158		4.38642	63.0129		3.18049	5.22234	3.21504	9.97258	3.50383	14.8395		4.38642	63.0129
	0.59418	3.28477								0.5945	3.2787									3.10632	5.07339	3.24916	10.2317	3.49486	14.9251		4.39124	63.0458		3.1747	4.86962	3.21592	10.1435	3.50884	15.0541		4.39124	63.0458
	0.59452	3.28398								0.59483	3.26628									3.10745	5.00003	3.24192	9.96006	3.49557	15.0142		4.39203	63.2648		3.18609	4.96666	3.2118	10.0005	3.50857	15.0232		4.39203	63.2648
	0.59485	3.2795								0.59515	3.27551									3.10833	5.14708	3.24122	9.95171	3.49356	14.9469		4.39334	63.179		3.18653	5.06242	3.21026	9.83321	3.50629	14.7475		4.39334	63.179
	0.59517	3.28727								0.59548	3.27448									3.10474	4.98622	3.24757	10.1305	3.49888	14.9481		4.39613	63.1778		3.18172	5.02838	3.22213	10.0793	3.50669	15.0288		4.39613	63.1778
	0.5955	3.28467								0.59583	3.27329									3.10455	5.07178	3.24438	9.94934	3.49385	14.8389		4.39342	63.5855		3.17964	4.97329	3.21525	9.99424	3.50745	15.0918		4.39342	63.5855
	0.59587	3.28485								0.59618	3.2682									3.10476	4.87548	3.24328	9.97955	3.49683	15.0997		4.39404	63.4107		3.17504	4.78503	3.21377	10.1909	3.50632	15.0189		4.39404	63.4107
	0.59618	3.2893								0.5965	3.27063									3.11144	5.17067	3.24385	9.9783	3.49866	14.8816		4.39724	62.9731		3.18479	5.27644	3.21074	9.97055	3.50296	14.9681		4.39724	62.9731
	0.59652	3.28279								0.59685	3.27023									3.10986	5.30882	3.24443	9.92095	3.4977	15.1185		4.39596	63.1829		3.17583	5.02091	3.20926	9.94754	3.50223	14.8721		4.39596	63.1829
	0.59685	3.28488								0.59718	3.27573									3.10025	4.74449	3.24605	9.99646	3.49519	14.9305		4.39569	63.2317		3.17692	5.0157	3.21487	10.1193	3.50533	15.0601		4.39569	63.2317
	0.5972	3.28386								0.59752	3.27356									3.11087	5.10671	3.24291	9.88361	3.49592	15.0961		4.39758	63.4791		3.17347	4.77126	3.2101	9.9299	3.50258	15.019		4.39758	63.4791
	0.59753	3.29123								0.59783	3.27129									3.1118	5.04977	3.24275	10.0786	3.49571	15.0399		4.39917	63.7154		3.17764	5.14611	3.21243	9.89053	3.50491	14.9804		4.39917	63.7154
	0.59787	3.28822								0.59818	3.27632									3.10964	5.29712	3.24599	10.0746	3.49377	14.937		4.39994	63.4269		3.17793	4.85213	3.21321	10.0169	3.49984	14.8588		4.39994	63.4269
	0.59818	3.2845								0.59852	3.27259									3.10273	4.95088	3.24164	9.9438	3.49355	14.8284		4.40222	63.4824		3.17962	4.94211	3.21377	9.95741	3.50345	15.0646		4.40222	63.4824
	0.59853	3.28482								0.59883	3.27253									3.10951	4.92012	3.24438	10.0253	3.49397	14.981		4.40288	63.5782		3.18606	5.16002	3.21537	9.95857	3.50101	14.8552		4.40288	63.5782
	0.59885	3.28102								0.5992	3.26717									3.1072	5.09352	3.24599	10.0276	3.49615	15.1173		4.4081	63.4581		3.17984	5.06459	3.21966	10.2571	3.50516	15.0864		4.4081	63.4581
	0.59918	3.28306								0.5995	3.27077									3.10937	5.06838	3.24916	10.1164	3.49614	15.0011		4.40671	63.6195		3.18347	4.97168	3.21531	9.83422	3.50708	15.0608		4.40671	63.6195
	0.59953	3.28428								0.59985	3.26877									3.10839	5.14181	3.24211	9.95819	3.49364	14.8547		4.40912	62.9886		3.18306	4.90934	3.21502	10.0373	3.50137	14.9141		4.40912	62.9886
	0.59985	3.28891								0.60017	3.2684									3.10839	5.24304	3.23944	9.95707	3.49313	14.9405		4.40905	63.5467		3.18657	5.26495	3.21856	9.96505	3.50431	15.1077		4.40905	63.5467
	0.60018	3.28676								0.6005	3.27037									3.10446	5.01415	3.24155	9.95755	3.49738	15.0977		4.41192	63.292		3.182	5.20744	3.2188	10.0012	3.50023	14.9455		4.41192	63.292
	0.60052	3.28353								0.60085	3.27059									3.09969	4.98658	3.24218	9.98387	3.49288	14.9011		4.40991	63.3155		3.18717	5.2219	3.21699	10.0055	3.50558	14.9801		4.40991	63.3155
	0.60087	3.28406								0.60118	3.27066									3.10139	4.79308	3.2431	10.1214	3.49726	15.0395		4.41169	63.1909		3.1787	4.9091	3.21635	10.2187	3.50215	14.9966		4.41169	63.1909
	0.6012	3.28515								0.6015	3.27877									3.10665	4.99867	3.24122	10.1207	3.49767	14.9771		4.41463	63.3882		3.17796	4.96283	3.20978	9.79051	3.50945	14.9364		4.41463	63.3882
	0.60153	3.27974								0.60183	3.27205									3.10846	5.13447	3.23931	9.91642	3.49781	15.0586		4.41599	63.3261		3.17497	4.87473	3.21331	10.0845	3.50444	15.0077		4.41599	63.3261
	0.60185	3.28145								0.60217	3.27498									3.10579	5.04041	3.24411	9.89756	3.49471	14.9487		4.41577	63.2171		3.17606	4.85361	3.21759	10.0984	3.50517	14.8226		4.41577	63.2171
	0.6022	3.28425								0.6025	3.27172									3.10719	5.06853	3.2442	10.031	3.49794	15.057		4.4164	63.238		3.18022	4.89587	3.21127	10.0288	3.50828	15.0463		4.4164	63.238
	0.60253	3.28267								0.60285	3.27034									3.10153	4.85803	3.24372	10.1688	3.49835	15.0949		4.42003	63.1591		3.17718	5.08348	3.21246	9.86005	3.50871	15.1844		4.42003	63.1591
	0.60287	3.28537								0.60318	3.27325									3.10395	5.02338	3.24184	9.97012	3.4947	14.9255		4.41783	63.5052		3.17315	4.91958	3.21128	10.1106	3.508	15.1084		4.41783	63.5052
	0.6032	3.283								0.60352	3.27225									3.10793	5.12441	3.23959	9.86582	3.49829	15.0869		4.42211	63.2544		3.17532	5.04495	3.21038	9.84408	3.50444	15.0902		4.42211	63.2544
	0.60352	3.28232								0.60385	3.26805									3.10466	5.04175	3.24586	10.0593	3.49747	15.0732		4.41917	63.3444		3.17047	4.94947	3.21264	10.057	3.49699	15.0341		4.41917	63.3444
	0.60388	3.28318								0.6042	3.26965									3.10415	5.05243	3.24819	9.97408	3.49402	14.8703		4.42229	63.1792		3.17055	4.90592	3.20943	9.87417	3.50367	14.8155		4.42229	63.1792
	0.6042	3.27994								0.60452	3.26495									3.10413	4.91197	3.24832	10.1337	3.49505	15.0803		4.42062	63.5032		3.17243	4.86811	3.21281	9.92762	3.50228	15.0229		4.42062	63.5032
	0.60453	3.27802								0.60487	3.27143									3.11043	5.39739	3.24581	9.96282	3.49612	14.9545		4.42259	63.1429		3.1784	5.03501	3.21373	10.0483	3.50334	14.996		4.42259	63.1429
	0.60488	3.28587								0.60518	3.26615									3.10262	5.06027	3.2457	10.1835	3.49716	14.9625		4.42555	63.2585		3.17914	5.09166	3.2133	9.938	3.50066	15.0164		4.42555	63.2585
	0.6052	3.28387								0.60552	3.26686									3.10198	4.838	3.24009	9.95863	3.49658	14.9726		4.42706	63.3683		3.17402	4.89131	3.20899	10.004	3.5081	14.9515		4.42706	63.3683
	0.60553	3.28604								0.60585	3.26556									3.10408	5.03099	3.23981	9.95298	3.4951	15.0083		4.42747	63.2764		3.17807	5.00248	3.21153	10.0011	3.50802	14.9696		4.42747	63.2764
	0.60588	3.28593								0.6062	3.2675									3.10734	4.97897	3.24426	10.0579	3.49875	15.037		4.42874	63.0588		3.18003	5.27078	3.21281	9.95014	3.5091	15.1053		4.42874	63.0588
	0.60622	3.28734								0.60653	3.26707									3.10711	5.14385	3.24236	10.0833	3.49668	14.9732		4.43316	63.291		3.17093	4.86912	3.21241	9.94468	3.50203	14.8874		4.43316	63.291
	0.60653	3.28783								0.60687	3.27158									3.10383	5.04446	3.24042	9.91033	3.50086	15.0683		4.4308	63.2881		3.16954	4.90052	3.2098	10.0199	3.50855	15.0823		4.4308	63.2881
	0.60687	3.28693								0.6072	3.27224									3.10414	5.08347	3.24165	10.1321	3.5005	15.0842					3.17595	4.93077	3.21177	9.97981	3.50627	14.9809
	0.60722	3.2866								0.60752	3.27147									3.09962	4.88049	3.24069	9.93512	3.50141	15.1709					3.17659	4.97414	3.21424	10.2324	3.50816	15.1007
	0.60755	3.28172								0.60785	3.26921									3.10468	4.87271	3.2412	10.0142	3.49596	14.9259					3.18191	5.01693	3.20824	9.78054	3.5041	14.9843
	0.60788	3.27804								0.60818	3.27361									3.10646	4.98031	3.23945	9.96647	3.4962	14.8369					3.17776	5.02171	3.21271	9.7499	3.50435	15.0855
	0.60822	3.28189								0.60853	3.26775									3.11029	5.14154	3.24281	9.96919	3.49929	15.0928					3.17731	5.03853	3.21873	10.19	3.50514	14.858
	0.60853	3.28194								0.60887	3.26948									3.11177	5.25566	3.24689	9.93539	3.49666	14.8904					3.17426	4.86739	3.21477	10.1504	3.50764	15.0099
	0.60888	3.28156								0.6092	3.27243									3.1023	4.95758	3.24757	10.1174	3.4984	15.0583					3.17645	5.08913	3.20537	9.73766	3.50718	15.0331
	0.60922	3.28898								0.60952	3.26892									3.10551	5.00509	3.24367	10.0814	3.49908	15.0045					3.17581	4.94357	3.21158	10.0707	3.5064	15.0057
	0.60953	3.27952								0.60987	3.26846									3.1075	4.91117	3.23994	9.71902	3.49642	14.9549					3.17831	5.02598	3.21296	9.94048	3.50691	14.9536
	0.60988	3.2849								0.6102	3.27488									3.10663	5.26932	3.24654	10.1407	3.49615	15.0047					3.17741	5.0748	3.21639	10.1194	3.50696	15.0402
	0.6102	3.28014								0.61052	3.26892									3.09807	4.92513	3.24413	10.0345	3.49369	14.9274					3.17742	4.93916	3.21083	9.91432	3.50645	15.0585
	0.61055	3.28546								0.61085	3.26779									3.10043	4.82903	3.24185	10.0993	3.49554	15.1514					3.18018	4.88568	3.21776	10.1719	3.50072	14.8439
	0.61088	3.28368								0.6112	3.26682									3.10524	4.88947	3.24349	10.0873	3.49515	15.0329					3.18517	5.06834	3.21359	9.89495	3.50249	14.8935
	0.6112	3.28756								0.61152	3.26712									3.1111	5.08437	3.23798	9.93643	3.49363	14.777					3.18078	5.04684	3.21362	10.0615	3.50808	15.0433
	0.61155	3.29062								0.61187	3.26662									3.1154	5.25038	3.24075	9.99883	3.49272	15.0429					3.18149	5.00099	3.21411	9.94293	3.50822	15.066
	0.61187	3.28562								0.61218	3.26753									3.1098	5.12043	3.24236	10.1252	3.49669	15.0827					3.18054	4.92336	3.21624	10.1008	3.50726	15.0917
	0.6122	3.28524								0.61253	3.26727									3.10796	4.97923	3.23829	9.90961	3.49412	14.8858					3.18053	4.96057	3.21341	9.98241	3.50389	14.9189
	0.61255	3.28778								0.61287	3.27041									3.10844	5.04184	3.23915	10.0238	3.49379	14.8537					3.17757	5.07788	3.21404	9.9222	3.50399	15.0289
	0.61288	3.28416								0.61322	3.26879									3.10858	5.20885	3.23733	9.97316	3.49948	15.0119					3.17858	5.31701	3.2118	9.86591	3.50628	15.0042
	0.61322	3.28787								0.61355	3.26401									3.10462	4.909	3.239	9.94411	3.49849	15.1878					3.17135	4.84932	3.22038	10.1783	3.50594	14.9593
	0.61355	3.28451								0.61387	3.26702									3.1052	5.05555	3.23881	9.89306	3.49248	14.8594					3.17412	4.96954	3.21122	9.98831	3.5056	15.3596
	0.61388	3.28773								0.61422	3.26305									3.10576	5.05333	3.24203	9.97587	3.49677	15.0312					3.17375	4.90675	3.21498	10.0486	3.50005	14.7614
	0.61423	3.29045								0.61455	3.27111									3.10318	4.96807	3.24654	10.1275	3.4956	15.0288					3.17556	5.1295	3.21232	9.83807	3.50267	14.9588
	0.61455	3.2836								0.61487	3.2739									3.10425	5.03187	3.24236	9.8957	3.4973	14.967					3.16955	4.92349	3.2154	9.93691	3.50724	15.0649
	0.61488	3.28647								0.6152	3.26794									3.10844	5.04788	3.24285	10.169	3.49335	14.9186					3.17286	5.13022	3.21605	10.0541	3.49994	14.827
	0.61522	3.28129								0.61555	3.27105									3.10177	4.95581	3.23944	9.89893	3.4986	15.0309					3.17318	4.82628	3.2139	10.0198	3.50581	15.0166
	0.61555	3.28976								0.61588	3.27188									3.10402	4.98625	3.24603	10.0721	3.49843	15.0803					3.17929	5.04275	3.21303	10.0851	3.50137	15.0827
	0.6159	3.28675								0.61618	3.26981									3.10561	5.14259	3.24305	10.0559	3.49803	15.0221					3.17753	5.23543	3.21401	9.97721	3.50315	14.9635
	0.61622	3.28507								0.61652	3.26322									3.10133	4.94722	3.24459	9.94401	3.49745	15.0642					3.16665	4.87736	3.21487	10.0773	3.50071	15.0069
	0.61657	3.28582								0.61687	3.26878									3.10468	5.02741	3.24357	10.0031	3.49569	14.9564					3.17184	4.89341	3.21826	10.1915	3.50382	15.0138
	0.6169	3.28073								0.61722	3.27054									3.10127	4.99	3.24329	9.98346	3.49711	15.0452					3.17098	5.08739	3.20711	9.66989	3.50731	14.9983
	0.61722	3.28373								0.61752	3.26922									3.10408	5.04369	3.23979	9.98974	3.49628	14.9623					3.16852	5.02521	3.21551	10.118	3.50824	15.1537
	0.61753	3.28454								0.61787	3.26896									3.1065	5.07124	3.24568	10.0169	3.49351	15.0392					3.16675	4.92997	3.21195	9.84625	3.5026	14.9023
	0.61788	3.2837								0.61818	3.26943									3.10649	5.08426	3.24136	10.0187	3.49531	15.0931					3.17353	5.07349	3.21646	10.0389	3.49896	14.9424
	0.61822	3.28778								0.61852	3.27301									3.10894	4.96518	3.24304	10.1511	3.49664	14.9463					3.17091	4.90653	3.21839	10.0184	3.50421	15.0652
	0.61855	3.28514								0.61885	3.26819									3.1095	4.94796	3.23915	9.80916	3.49333	14.9289					3.17768	4.91699	3.21893	10.2404	3.50476	15.085
	0.61888	3.28999								0.61918	3.2663									3.10893	5.10536	3.24137	10.0645	3.49761	15.2053					3.17816	5.0157	3.20774	9.70961	3.50122	14.9963
	0.61922	3.28152								0.61955	3.26647									3.10765	5.06939	3.24378	9.97031	3.49494	14.6963					3.18172	5.26158	3.21602	10.2295	3.50014	14.8966
	0.61953	3.2834								0.61987	3.2679									3.10589	4.9421	3.24498	9.98784	3.49571	15.1113					3.17329	4.81546	3.21078	9.97971	3.50271	15.0516
	0.61987	3.2844								0.6202	3.26796									3.10907	5.15495	3.24385	9.89635	3.49294	14.9656					3.17573	5.00768	3.21437	9.95799	3.50414	14.9309
	0.6202	3.28651								0.62053	3.26949									3.10625	4.84377	3.2462	10.0459	3.49383	14.9454					3.17535	5.07883	3.20981	9.65991	3.50565	15.1728
	0.62057	3.28485								0.6209	3.26526									3.10989	5.2391	3.24571	10.1694	3.49405	14.9354					3.17296	5.00334	3.22516	10.2961	3.49919	14.9774
	0.6209	3.28494								0.62122	3.26895									3.10694	5.0172	3.24227	9.8726	3.49876	15.0739					3.17352	5.06618	3.2176	10.0107	3.50352	14.9108
	0.62122	3.28611								0.62155	3.26826									3.10874	5.08113	3.24394	10.0333	3.49625	14.9196					3.17033	4.95084	3.21557	10.0841	3.50691	14.9507
	0.62155	3.28717								0.62188	3.2709									3.10606	5.10785	3.2427	9.9977	3.49913	15.1685					3.17237	4.97382	3.21565	9.93586	3.50528	15.0651
	0.6219	3.28583								0.62222	3.27293									3.10627	4.74453	3.24358	10.0774	3.49363	14.8424					3.1779	5.05432	3.21367	9.99627	3.50545	15.1551
	0.62222	3.28366								0.62255	3.2726									3.11344	5.1472	3.2437	9.94102	3.49811	15.1459					3.18087	5.09049	3.21555	9.96506	3.50138	14.8695
	0.62255	3.28519								0.6229	3.27238									3.1082	5.01504	3.24578	9.94563	3.49692	15.0669					3.1746	4.98781	3.2176	10.0751	3.50236	15.0649
	0.62288	3.28556								0.62322	3.27047									3.10564	4.9916	3.2474	10.031	3.49673	14.9215					3.17584	4.97682	3.21324	9.98155	3.50205	14.9149
	0.62322	3.28735								0.62353	3.2671									3.10781	5.14915	3.24331	10.1812	3.4989	14.9286					3.17234	4.98472	3.21661	10.1398	3.50419	15.076
	0.62355	3.284								0.62387	3.27266									3.10568	5.10569	3.23844	9.67181	3.50116	15.0758					3.16875	5.02293	3.21467	9.93098	3.49787	14.9904
	0.62388	3.28457								0.6242	3.27498									3.09842	4.8603	3.24668	10.1631	3.49668	15.0684					3.17268	4.99555	3.21327	9.86354	3.50228	14.7943
	0.62422	3.2858								0.62453	3.26848									3.09975	4.88473	3.24355	10.1582	3.49551	15.1126					3.16638	4.97994	3.21802	10.0782	3.50488	15.1115
	0.62455	3.28712								0.62488	3.27081									3.10686	4.99187	3.24069	9.81674	3.49786	14.9381					3.17073	5.03451	3.21458	9.9357	3.50515	15.0877
	0.62488	3.29091								0.6252	3.27024									3.10797	5.02952	3.24344	10.069	3.49382	14.8067					3.16433	4.96617	3.22194	10.1715	3.50606	14.9669
	0.62525	3.28508								0.62557	3.27141									3.10672	5.07858	3.24187	10.0648	3.49901	15.1316					3.16586	4.8772	3.21651	9.99593	3.50656	15.0575
	0.62555	3.27869								0.62587	3.27229									3.10799	5.11758	3.24288	9.93194	3.49385	15.0433					3.16909	4.94638	3.21668	10.0009	3.50245	14.8247
	0.6259	3.28292								0.6262	3.2669									3.10676	4.95137	3.2457	9.99784	3.49967	15.0886					3.17215	4.93725	3.21691	10.0027	3.50012	15.0048
	0.62622	3.28403								0.62653	3.27113									3.10522	5.09793	3.24435	9.94038	3.49414	14.8725					3.1796	5.07678	3.21208	9.88583	3.50491	14.9262
	0.62657	3.28368								0.62687	3.27615									3.1052	5.0203	3.24678	10.1195	3.49629	14.9262					3.17286	5.09855	3.21319	9.85762	3.50478	14.9869
	0.6269	3.27943								0.62722	3.29019									3.10302	4.9925	3.24463	10.0281	3.49777	15.0376					3.16857	4.83685	3.21569	10.1172	3.50334	15.0758
	0.62722	3.2834								0.62757	3.29489									3.10518	4.98924	3.24352	10.0403	3.49799	15.1987					3.17815	4.95154	3.21222	9.94171	3.50545	15.1219
	0.62755	3.2841								0.62787	3.29424									3.10742	5.09804	3.24175	9.94936	3.49389	14.9968					3.18064	4.97153	3.21689	9.90579	3.50076	14.9339
	0.6279	3.28687								0.6282	3.2978									3.10787	5.04441	3.24172	9.96048	3.49159	14.9375					3.18405	5.38285	3.2163	9.95625	3.50048	15.1303
	0.62822	3.28346								0.62855	3.30242									3.10808	5.11951	3.24516	10.035	3.49737	14.9184					3.17367	4.98999	3.21977	10.1818	3.50277	15.0165
	0.62857	3.28639								0.62887	3.29878									3.10123	4.96311	3.24262	9.9608	3.49763	14.8881					3.16626	4.80106	3.2173	9.91097	3.50367	14.9009
	0.6289	3.28397								0.62922	3.29791									3.10467	5.00353	3.24482	10.0664	3.49512	15.1108					3.16999	4.97996	3.21842	10.0772	3.50658	15.1157
	0.62922	3.28028								0.62955	3.29792									3.10883	5.1721	3.24066	9.95868	3.49539	15.043					3.17233	4.94584	3.21584	9.997	3.50397	15.0256
	0.62957	3.28441								0.62988	3.29524									3.10659	4.96208	3.24438	10.1149	3.49591	14.959					3.17696	4.99851	3.21477	9.9368	3.50323	14.7903
	0.6299	3.28121								0.63023	3.29329									3.11058	4.99692	3.24366	10.0485	3.49583	14.9173					3.17545	5.07498	3.21967	9.94446	3.5076	14.9961
	0.63025	3.28859								0.63057	3.29507									3.10818	5.14878	3.24212	9.89649	3.49608	15.0207					3.17767	5.06297	3.21465	10.1658	3.50856	15.0887
	0.63058	3.28424								0.6309	3.29363									3.10037	5.03226	3.24337	10.1512	3.49305	14.9362					3.1769	4.80652	3.21223	9.84084	3.50672	14.9228
	0.63092	3.28392								0.63122	3.29754									3.1057	5.0248	3.238	9.71417	3.49518	15.0943					3.18157	5.13332	3.21262	9.85827	3.50373	15.0157
	0.63125	3.28615								0.63158	3.29588									3.10798	5.08666	3.24505	10.106	3.49296	14.9519					3.17985	5.07452	3.21684	10.0611	3.50572	15.1134
	0.63158	3.28685								0.6319	3.29255									3.10584	5.12234	3.23716	9.76794	3.49751	15.1011					3.17938	5.03517	3.21475	10.0161	3.50488	14.9764
	0.63192	3.28947								0.63222	3.29551									3.10158	4.99493	3.24777	10.2279	3.49555	14.7096					3.18017	5.03054	3.2152	10.0136	3.50637	14.9426
	0.63223	3.28659								0.63257	3.28971									3.10267	4.70024	3.24068	9.99609	3.49653	15.0065					3.1756	4.9686	3.21801	10.0084	3.50786	15.0938
	0.63258	3.2813								0.63288	3.28984									3.11034	5.21557	3.24285	9.86273	3.49345	15.1452					3.17702	5.15386	3.2147	9.91344	3.50639	14.8455
	0.63292	3.28498								0.63323	3.29354									3.10425	5.24288	3.24517	10.1399	3.49483	14.8046					3.17099	4.84229	3.21279	10.0519	3.50917	15.0922
	0.63325	3.28175								0.63358	3.29167									3.10055	4.89121	3.24176	9.818	3.49508	14.9438					3.17221	4.90565	3.21632	9.98064	3.50546	15.0014
	0.63358	3.28462								0.63392	3.28817									3.10624	4.98316	3.24654	10.0681	3.49722	15.1259					3.17605	5.05782	3.21516	9.94007	3.50605	15.0193
	0.63392	3.28379								0.63425	3.28496									3.11191	5.07404	3.24712	10.0143	3.49733	15.0033					3.16993	4.84164	3.21535	10.0495	3.50284	15.0014
	0.63425	3.28244								0.63455	3.2915									3.11575	5.19018	3.24606	10.1341	3.49629	14.9961					3.17592	4.93941	3.21979	10.2133	3.50534	14.95
	0.6346	3.28522								0.6349	3.29111									3.1127	5.09301	3.24217	9.92719	3.49738	14.9286					3.18225	5.09652	3.21115	9.81156	3.5063	15.0713
	0.6349	3.28371								0.63525	3.29233									3.11128	5.15315	3.24417	9.86722	3.49713	15.1064					3.18238	5.07591	3.21946	10.1275	3.50677	15.0831
	0.63525	3.27551								0.63557	3.29295									3.10694	4.86976	3.24815	10.2237	3.49904	15.1765					3.1812	5.05628	3.20965	9.85037	3.49749	14.7563
	0.63557	3.28635								0.6359	3.28881									3.11597	5.03992	3.24237	9.92469	3.49752	15.0126					3.1823	5.03758	3.21458	10.1071	3.50414	15.0637
	0.63592	3.28125								0.63623	3.28957									3.11115	5.13969	3.24757	10.0809	3.49517	14.9451					3.18747	5.203	3.20719	9.78582	3.50396	14.993
	0.63623	3.28178								0.63655	3.29076									3.10981	4.95758	3.24163	9.88891	3.49698	14.9529					3.1777	5.00956	3.21745	10.0161	3.50581	15.0903
	0.63657	3.28096								0.63688	3.28763									3.11161	5.13678	3.24854	10.0651	3.49942	14.9728					3.1722	5.02734	3.21424	9.98283	3.50071	14.9134
	0.63692	3.2857								0.63723	3.28954									3.10934	4.95795	3.24321	10.0331	3.49903	14.9498					3.1703	5.00594	3.21681	10.0005	3.50885	15.12
	0.63723	3.28137								0.63755	3.29254									3.11595	5.17038	3.24492	9.9681	3.4999	15.2346					3.17064	4.89588	3.2174	10.046	3.50477	15.0208
	0.6376	3.28273								0.63792	3.29406									3.10711	4.95861	3.24501	10.0408	3.4994	14.8052					3.17568	5.06383	3.21411	9.96361	3.50331	14.9763
	0.63792	3.28583								0.63825	3.29162									3.10947	5.04402	3.2438	10.0077	3.50014	15.2024					3.17604	4.85602	3.2143	9.97769	3.50921	15.0363
	0.63825	3.2791								0.63857	3.29434									3.10905	4.923	3.24393	10.1963	3.49681	14.9351					3.17684	5.03827	3.21949	9.99148	3.5068	14.9449
	0.63858	3.27936								0.63892	3.28826									3.1116	5.09753	3.24468	10.2037	3.50096	15.1355					3.17331	5.11851	3.21787	10.1306	3.50355	14.9642
	0.63895	3.28029								0.63925	3.29217									3.11059	5.01985	3.23913	9.78531	3.49666	14.8996					3.17592	4.94068	3.21645	9.887	3.50557	15.1387
	0.63925	3.27946								0.6396	3.29111									3.10831	5.02951	3.24574	10.0361	3.49594	14.9957					3.1769	5.1205	3.22295	10.1434	3.50351	15.0259
	0.6396	3.28117								0.6399	3.29653									3.11073	5.13197	3.24279	9.9644	3.49874	14.9902					3.17343	5.02496	3.21893	9.97202	3.50604	14.9102
	0.63992	3.28299								0.64027	3.29065									3.11597	5.13826	3.24281	10.0346	3.49805	15.1205					3.16912	5.02488	3.21786	9.90985	3.50815	14.9316
	0.64025	3.28726								0.64058	3.29159									3.1111	4.98475	3.23943	9.92809	3.4959	14.9735					3.17317	4.84371	3.21989	10.107	3.511	15.0092
	0.64058	3.2859								0.64092	3.29011									3.11193	5.22321	3.24699	9.96408	3.49402	14.8956					3.17555	4.87655	3.21342	10.0283	3.50722	14.9445
	0.64092	3.28011								0.64123	3.29566									3.10853	4.99632	3.24051	10.0222	3.49966	14.9201					3.18052	4.88836	3.21644	9.92666	3.5104	15.0679
	0.64127	3.28291								0.64157	3.29385									3.11316	4.94933	3.24301	9.95964	3.49873	15.1256					3.1866	5.22295	3.21576	9.93408	3.5122	15.0823
	0.64158	3.28217								0.6419	3.2935									3.11149	5.06489	3.24503	9.97087	3.49709	14.9189					3.18137	5.07282	3.2164	10.0547	3.50875	14.9913
	0.64192	3.28153								0.64223	3.29016									3.11161	4.99441	3.24544	10.0738	3.49841	15.0632					3.18025	4.92429	3.21271	9.97451	3.50606	15.0222
	0.64225	3.28878								0.6426	3.29353									3.10952	5.04392	3.24049	9.75812	3.49422	14.9358					3.17979	4.97542	3.21131	10.0385	3.50794	15.0575
	0.6426	3.28178								0.6429	3.29061									3.1108	5.13546	3.24854	10.1761	3.49541	14.955					3.17929	5.17026	3.20971	9.9589	3.5043	14.9001
	0.64293	3.28284								0.64325	3.293									3.11197	4.99111	3.23936	9.9143	3.49766	15.0367					3.1767	4.90156	3.21549	10.0328	3.50461	14.9203
	0.64327	3.28605								0.64357	3.29068									3.11017	4.936	3.24403	9.99953	3.49093	14.8471					3.17965	5.00296	3.21263	9.97437	3.5085	14.9557
	0.6436	3.28491								0.6439	3.29347									3.11951	5.1424	3.2472	10.064	3.4955	15.0204					3.17388	4.94731	3.21685	10.1251	3.51187	15.2611
	0.64392	3.28253								0.64425	3.29295									3.11579	5.21164	3.24238	9.90221	3.49493	15.0099					3.17816	5.06918	3.20751	9.90182	3.50543	14.7277
	0.64427	3.28696								0.64458	3.29401									3.11778	4.96377	3.24385	9.98844	3.4994	15.1037					3.17526	4.83516	3.21178	9.84247	3.50604	14.9329
	0.64458	3.28108								0.6449	3.29438									3.11926	5.22821	3.24566	10.0748	3.49909	15.0292					3.18133	5.09511	3.21675	9.98942	3.50569	15.0664
	0.64493	3.28535								0.64525	3.29536									3.11253	4.96792	3.24455	9.99819	3.49948	15.0466					3.17777	5.24258	3.22117	10.263	3.50558	14.9087
	0.64527	3.27826								0.64558	3.29413									3.11535	5.09423	3.24666	10.0908	3.49208	14.7979					3.16921	4.65774	3.21277	9.8667	3.5055	15.0574
	0.64562	3.28275								0.64592	3.29329									3.11306	5.2908	3.24264	9.83105	3.49689	15.03					3.18192	5.04593	3.21481	9.88243	3.50638	14.9616
	0.64597	3.2869								0.64623	3.29253									3.10882	4.79368	3.24424	10.0236	3.49888	15.1839					3.17941	5.13313	3.21856	10.0643	3.50427	15.0497
	0.64628	3.28306								0.64658	3.29319									3.1114	5.11934	3.24506	10.0969	3.49453	14.8721					3.17828	4.91843	3.2178	10.0809	3.5047	14.8805
	0.6466	3.27778								0.64692	3.29331									3.11118	5.12011	3.24538	10.087	3.49638	14.9171					3.18094	5.11802	3.21602	9.99977	3.50617	15.1312
	0.64695	3.28296								0.64723	3.29014									3.1083	4.91872	3.24467	9.9056	3.50057	15.1252					3.18033	5.0959	3.21457	9.90317	3.50332	15.0307
	0.64727	3.27938								0.64758	3.29108									3.11294	5.06372	3.24309	10.0047	3.49581	14.9215					3.18056	4.97521	3.21825	10.1499	3.5049	15.0096
	0.64758	3.28473								0.6479	3.28976									3.11039	4.97945	3.24093	9.9019	3.49513	15.0813					3.17761	4.946	3.21465	9.86369	3.50332	14.9063
	0.64792	3.2897								0.64825	3.29246									3.10886	5.03178	3.24195	10.0857	3.49576	14.8971					3.17333	4.83927	3.22018	10.0556	3.50734	15.1303
	0.64827	3.27757								0.64857	3.29294									3.12086	5.22614	3.2428	9.99082	3.49724	15.0208					3.17848	5.10079	3.21322	9.97419	3.50339	14.8492
	0.6486	3.28041								0.64892	3.28933									3.10582	4.93262	3.23979	10.0068	3.49749	14.9638					3.17241	4.82935	3.21488	10.045	3.51107	14.9238
	0.64893	3.28263								0.64925	3.2887									3.11226	5.05864	3.24445	9.98276	3.49902	15.1075					3.17722	5.02415	3.21258	9.99047	3.50989	15.1101
	0.64925	3.28031								0.64958	3.2904									3.11187	5.02765	3.24378	9.99963	3.49769	14.8589					3.17819	5.20115	3.21303	9.99858	3.50934	14.9553
	0.6496	3.28477								0.6499	3.29348									3.11156	5.1175	3.24501	9.98025	3.49862	15.097					3.17096	4.77951	3.20991	9.99626	3.50767	14.8039
	0.64992	3.28388								0.65023	3.29696									3.11046	4.91629	3.24385	10.0626	3.49859	15.0131					3.18207	5.12038	3.2104	9.92618	3.51045	15.0634
	0.65027	3.28202								0.6506	3.29827									3.11113	5.01081	3.24671	10.0425	3.49562	14.987					3.17791	4.98452	3.21	9.87319	3.50986	15.0717
	0.6506	3.28468								0.65092	3.29313									3.11135	5.08812	3.24442	9.94501	3.50099	15.3018					3.18317	4.99805	3.21758	10.0465	3.50777	14.9815
	0.65093	3.2837								0.65125	3.29322									3.10228	4.96082	3.24275	9.99165	3.49388	14.763					3.1792	4.9652	3.21231	9.91495	3.50623	15.0133
	0.65127	3.28486								0.65157	3.29309									3.10942	4.99078	3.2451	10.0939	3.49873	15.1418					3.17884	5.17578	3.21593	10.0777	3.50563	14.9309
	0.6516	3.28206								0.65192	3.29234									3.10927	5.17556	3.24103	9.99788	3.49398	14.8476					3.1743	4.9611	3.21273	10.0824	3.51071	15.0411
	0.65192	3.27806								0.65227	3.29877									3.10791	4.97005	3.24223	9.93854	3.49727	15.1065					3.17545	5.19086	3.21399	9.84812	3.50908	15.0698
	0.65225	3.28182								0.65258	3.29456									3.10939	5.24463	3.24415	10.1569	3.49817	14.9414					3.16799	4.85829	3.21613	10.1157	3.50918	14.9944
	0.65258	3.28031								0.6529	3.29212									3.10486	4.86853	3.24125	9.88747	3.4994	15.1437					3.175	4.97468	3.20847	9.92198	3.50795	14.8981
	0.65292	3.2818								0.65325	3.29413									3.10893	4.97225	3.24252	9.95879	3.49648	14.928					3.17019	4.9459	3.21256	9.98984	3.5088	15.0773
	0.65325	3.28958								0.65358	3.29358									3.11142	5.072	3.2446	10.0758	3.49395	14.8525					3.17848	4.88099	3.21416	9.95165	3.50876	15.0307
	0.65362	3.28785								0.65392	3.2886									3.11273	5.23979	3.24258	9.98707	3.49679	15.06					3.182	5.17086	3.21605	10.1195	3.50317	14.7845
	0.65393	3.28293								0.65427	3.29048									3.10783	4.99954	3.24145	9.8524	3.49665	14.9979					3.17697	5.05429	3.21323	9.90738	3.50911	15.2406
	0.65428	3.28054								0.6546	3.28798									3.10541	5.03629	3.24664	10.1257	3.49586	14.9154					3.17173	5.06193	3.21947	10.1279	3.5037	14.9834
	0.65462	3.28039								0.65493	3.29373									3.10006	4.98199	3.24487	10.103	3.49901	15.1607					3.17286	4.96396	3.21287	9.79277	3.50514	14.9173
	0.65493	3.284								0.65527	3.29444									3.10108	5.05651	3.2414	9.98343	3.49794	15.0607					3.17264	4.83834	3.21607	9.99566	3.50516	14.8942
	0.65528	3.2846								0.65562	3.29574									3.10437	5.01494	3.24245	10.0307	3.49685	14.9452					3.17441	5.0537	3.21431	9.90595	3.50695	15.1053
	0.6556	3.27963								0.65592	3.29479									3.10223	4.97916	3.24296	9.98451	3.49442	14.8808					3.17235	4.99739	3.21605	9.98118	3.50289	14.9386
	0.65593	3.28329								0.65625	3.29485									3.10931	5.01261	3.24378	10.0396	3.50063	15.0518					3.17566	5.06841	3.21851	10.1247	3.5028	15.0256
	0.65628	3.28665								0.65658	3.29953									3.10716	5.05057	3.23988	9.93372	3.49946	15.2099					3.17157	5.00323	3.21402	9.80513	3.50592	15.0148
	0.6566	3.28191								0.65692	3.2924									3.10614	5.14813	3.24275	10.0758	3.49527	14.8367					3.17248	4.95664	3.21873	10.2387	3.50568	14.8502
	0.65693	3.27993								0.65725	3.29666									3.10198	4.92034	3.24061	9.9292	3.49664	14.94					3.1718	4.98191	3.21386	10.0284	3.50918	15.2136
	0.65728	3.28463								0.65758	3.29012									3.11052	4.99221	3.24325	10.0495	3.49983	15.2327					3.17102	4.88886	3.20961	9.82885	3.5017	15.0732
	0.6576	3.28094								0.65792	3.29176									3.12078	5.31046	3.24289	10.0177	3.49788	14.7989					3.17371	5.07525	3.21133	10.0903	3.50005	14.7408
	0.65793	3.2805								0.65827	3.29364									3.11357	5.21506	3.24431	9.86695	3.4992	15.0413					3.17146	4.83314	3.20965	9.89059	3.50445	15.1055
	0.65827	3.28528								0.6586	3.29184									3.11378	5.0384	3.24412	9.97494	3.49868	14.9943					3.17562	5.15687	3.21242	10.0255	3.50145	14.8585
	0.65862	3.28192								0.65893	3.29791									3.11073	4.93511	3.24601	10.1593	3.49871	14.9724					3.17307	4.98813	3.21045	9.98174	3.5041	14.993
	0.65893	3.28114								0.65927	3.29646									3.11168	5.00629	3.24874	9.91686	3.49814	15.0332					3.17893	5.19795	3.21644	10.0087	3.50762	15.2435
	0.65927	3.28083								0.6596	3.28919									3.10952	5.14283	3.2489	10.0464	3.49566	14.889					3.1735	4.97262	3.21598	10.0797	3.50086	14.9576
	0.6596	3.28502								0.65993	3.29261									3.10779	5.0283	3.24776	10.0431	3.4967	14.9892					3.17143	4.98047	3.21186	9.94472	3.50083	14.8729
	0.65995	3.2812								0.66025	3.29561									3.10514	5.0372	3.24107	10.0441	3.49806	14.9937					3.17533	5.06733	3.21248	10.021	3.50462	14.9413
	0.66028	3.28627								0.66058	3.29344									3.10904	4.97324	3.24071	9.91273	3.49893	15.1584					3.17336	4.95417	3.21338	10.0461	3.50115	14.9903
	0.6606	3.28274								0.66093	3.29623									3.10986	5.03314	3.24605	9.99793	3.4956	14.9912					3.17078	4.86733	3.21424	9.95895	3.5021	14.9683
	0.66093	3.28561								0.66125	3.29244									3.10779	4.96185	3.24377	10.1564	3.49669	14.7912					3.17956	5.0149	3.21584	10.1088	3.50025	15.0222
	0.66128	3.28273								0.6616	3.2961									3.10842	5.13589	3.2398	9.90231	3.49757	14.9296					3.17673	5.05751	3.2116	9.77678	3.50131	14.9238
	0.66162	3.28132								0.66193	3.28997									3.10969	4.92703	3.24294	9.8018	3.50173	15.1308					3.17806	5.05932	3.2214	10.061	3.50141	15.0516
	0.66197	3.27943								0.66225	3.29284									3.11188	5.08456	3.25093	10.1545	3.49628	15.0915					3.17696	5.01	3.21657	10.0558	3.50272	14.9201
	0.6623	3.28417								0.6626	3.2985									3.10707	5.17627	3.24247	10.1262	3.49948	15.1052					3.17904	4.84506	3.21624	10.207	3.50364	15.1286
	0.66263	3.28262								0.66293	3.29782									3.10565	4.94197	3.23949	9.89387	3.49538	14.8956					3.18116	5.08522	3.20922	9.90296	3.50085	15.0258
	0.66297	3.28431								0.66325	3.29572									3.10865	4.91773	3.2419	10.0578	3.49503	14.9058					3.18262	5.21977	3.21061	9.96771	3.50213	15.1524
	0.6633	3.27984								0.66362	3.29315									3.11216	5.08301	3.2391	9.97307	3.49778	15.0645					3.17415	4.93022	3.21506	9.87092	3.50237	15.0059
	0.66363	3.28313								0.66393	3.28983									3.11033	5.04643	3.24145	9.84315	3.49788	14.9522					3.1769	5.00082	3.21517	9.98402	3.50118	14.9787
	0.66395	3.279								0.66428	3.29536									3.1092	4.96612	3.24463	10.031	3.49847	15.1192					3.17493	4.83201	3.21534	10.0637	3.50989	15.403
	0.6643	3.28429								0.66462	3.29328									3.10984	4.97502	3.24158	9.89363	3.49684	15.0309					3.1796	4.97026	3.21707	10.1	3.50276	14.673
	0.66462	3.27988								0.66497	3.29358									3.11262	5.16867	3.2449	10.0842	3.49256	15.0436					3.17797	4.96164	3.21438	10.0673	3.50117	15.0371
	0.66497	3.2782								0.66527	3.29325									3.11129	5.06037	3.2454	9.98521	3.49085	14.6683					3.17772	5.13183	3.21408	9.94267	3.50104	15.1213
	0.66528	3.28534								0.6656	3.29082									3.11374	4.99075	3.24366	9.91237	3.49836	15.0829					3.17948	4.98514	3.21378	10.1232	3.4994	14.8405
	0.66562	3.2791								0.66595	3.29682									3.11017	5.04312	3.24637	10.1575	3.4964	15.0593					3.17695	4.95795	3.21211	10.0718	3.50199	15.1752
	0.66595	3.28299								0.66627	3.28891									3.1164	5.23795	3.23807	9.98013	3.49827	15.1324					3.17718	5.12096	3.2107	9.84794	3.49649	14.7741
	0.66628	3.27944								0.6666	3.29417									3.10649	5.01655	3.23939	9.89398	3.49431	14.8201					3.17346	4.9996	3.21352	10.0352	3.50411	14.8849
[truncated: 29,831 more rows]

## Sheet: Fig. 3
	Figure 3A (i)														Figure 3A (ii)														Figure 3B																	Figure 3C (i)
	Distance, Time plots during constant force of 10, 12.5 and 15 pN, in the absence of PICH and ATP, shown in Figure 3A (i)							Segments detected by the step-fitting algorithm, shown in Figure 3A (i)							Distance, Time plots during constant force of 10, 12.5 and 15 pN, in the presence of 25 nM PICH and 2 nM ATP, shown in Figure 3A (ii)							Segments detected by the step-fitting algorithm, shown in Figure 3A (ii)							Cumulative probability plots of nucleosome lifetimes in absence of PICH and ATP, shown in Figure 3B							Parameters of bi-exponential decay fits, shown in Figure 3B										Cumulative probability plots of nucleosome lifetimes at 10 pN, shown in Figure 3C (i)
	10 pN		12.5 pN		15 pN			10 pN		12.5 pN		15 pN			10 pN		12.5 pN		15 pN			10 pN		12.5 pN		15 pN			10 pN		12.5 pN		15 pN				Propoption population 1	Prop. P1 SE	Characteristic lifetime population 1	Char. lifetime P1 SE	Propoption population 2	Prop. P2 SE	Characteristic lifetime population 2	Char. lifetime P2 SE		No PICH or ATP		25 nM PICH and 2 mM ATP
	Time (s)	DNA end-to-end length (µm)	Time (s)	DNA end-to-end length (µm)	Time (s)	DNA end-to-end length (µm)		Time (s)	DNA end-to-end length (µm)	Time (s)	DNA end-to-end length (µm)	Time (s)	DNA end-to-end length (µm)		Time (s)	DNA end-to-end length (µm)	Time (s)	DNA end-to-end length (µm)	Time (s)	DNA end-to-end length (µm)		Time (s)	DNA end-to-end length (µm)	Time (s)	DNA end-to-end length (µm)	Time (s)	DNA end-to-end length (µm)		Lifetime (s)	1- Cumulative Probability Distribution	Lifetime (s)	1- Cumulative Probability Distribution	Lifetime (s)	1- Cumulative Probability Distribution		10 pN	0.25269	0.01382	6.40603	0.90924	0.74778	0.00852	874.006	51.1821		Lifetime (s)	1- Cumulative Probability Distribution	Lifetime (s)	1- Cumulative Probability Distribution
	0	3.21614	0	3.20082	0	3.28814		0	3.22077	0	3.21978	0	3.28981		0	3.18451	0.439	3.22004	0	3.22192		0	3.19522	0	3.22055	0	3.22137		-	0	-	0	70.541	0		12.5 pN	0.23144	0.02612	1.04794	0.25982	0.79173	0.01037	141.68	4.13574		-	0	460.023	0
	0.019	3.21473	0.021	3.20197	0.021	3.28734		13.9	3.24947	13.138	3.24442	0.3	3.31574		0.02	3.18646	0.459	3.22107	0.02	3.22474		2.344	3.21896	0.082	3.24154	0.34	3.24701		-	0.01064	-	0.02326	59.685	0.02128		15 pN	0.27713	0.04412	0.59681	0.16936	0.83502	0.01789	13.0272	0.4325		-	0.01064	445.763	0.02273
	0.04	3.21374	0.041	3.20573	0.041	3.28977		87.787	3.27513	13.699	3.27291	0.482	3.34421		0.041	3.1897	0.479	3.21475	0.04	3.22555		14.202	3.2456	0.843	3.266	2.043	3.28021		-	0.02128	-	0.04651	59.005	0.04255												-	0.02128	351.066	0.04545
	0.06	3.21363	0.061	3.2076	0.061	3.2934		108.477	3.30879	96.479	3.29857	2.605	3.37434		0.061	3.19107	0.5	3.22632	0.06	3.2201		25.777	3.27039	2.985	3.32392	3.045	3.31084		-	0.03191	503.546	0.06977	31.005	0.06383		Curves of bi-exponential decay fits										-	0.03191	318.24	0.06818
	0.081	3.21997	0.08	3.21303	0.081	3.28985		178.757	3.30879	106.835	3.32388	4.848	3.3875		0.082	3.1947	0.521	3.24362	0.08	3.22145		36.674	3.29655	35.311	3.35067	4.967	3.33103		-	0.04255	270.127	0.09302	24.356	0.08511		10 pN		12.5 pN		15 pN						-	0.04255	284.15	0.09091
	0.099	3.2188	0.101	3.21275	0.1	3.29012				113.042	3.3486	9.274	3.41296		0.1	3.19458	0.54	3.23952	0.099	3.21891		44.785	3.322	41.842	3.37295	8.011	3.35872		-	0.05319	259.775	0.11628	20.85	0.10638		Lifetime (s)	1- Cm. Prob. Distr.	Lifetime (s)	1- Cm. Prob. Distr.	Lifetime (s)	1- Cm. Prob. Distr.					-	0.05319	236.039	0.11364
	0.122	3.21904	0.121	3.20915	0.12	3.28894				119.172	3.37601	10.796	3.43847		0.12	3.19116	0.56	3.24057	0.119	3.21815		51.996	3.34883	51.476	3.39875	10.916	3.38703		-	0.06383	223.922	0.13953	19.789	0.12766		0.319	0.98792	0.141	0.99324	0.3	0.98365					-	0.06383	227.088	0.13636
	0.139	3.22017	0.142	3.2133	0.14	3.29157						15.101	3.46634		0.14	3.19368	0.58	3.24138	0.139	3.22134		54.74	3.3706	87.267	3.42604	14.882	3.41782		-	0.07447	215.55	0.16279	19.187	0.14894		0.46	0.98257	0.26	0.97086	0.341	0.96995					-	0.07447	216.672	0.15909
	0.16	3.21752	0.162	3.20889	0.16	3.28683						24.356	3.49318		0.16	3.1967	0.6	3.23778	0.159	3.21734		65.877	3.40005	112.164	3.45196	19.448	3.44555		-	0.08511	214.149	0.18605	19.128	0.17021		0.781	0.9708	0.34	0.95715	0.341	0.96995					-	0.08511	216.672	0.18182
	0.18	3.21817	0.182	3.21363	0.18	3.29012						31.005	3.52206		0.18	3.1931	0.62	3.24233	0.179	3.22303		105.313	3.43597	164.217	3.47778	22.492	3.4739		-	0.09574	208.94	0.2093	19.026	0.19149		0.82596	0.9692	0.54	0.92696	0.37031	0.96062					-	0.09574	195.923	0.20455
	0.201	3.22391	0.201	3.21642	0.2	3.29093									0.2	3.19111	0.641	3.24255	0.199	3.21843		177.055	3.459			39.698	3.50203		-	0.10638	200.249	0.23256	16.022	0.21277		1.33291	0.95186	0.601	0.9188	0.381	0.95731					-	0.10638	180.642	0.22727
	0.221	3.21861	0.221	3.21059	0.22	3.29009									0.221	3.19635	0.661	3.24405	0.219	3.221									-	0.11702	198.163	0.25581	15.823	0.23404		1.83987	0.93582	0.64491	0.91321	0.44062	0.9397					-	0.11702	174.452	0.25
	0.24	3.21744	0.24	3.20969	0.241	3.28957									0.243	3.19442	0.68	3.24327	0.24	3.22032									-	0.12766	132.771	0.27907	15.482	0.25532		1.902	0.93393	0.801	0.89503	0.482	0.92826					-	0.12766	125.282	0.27273
	0.261	3.22061	0.26	3.21039	0.261	3.29023									0.261	3.19195	0.701	3.23732	0.259	3.21664									-	0.1383	119.172	0.30233	15.101	0.2766		2.1	0.92805	1.14882	0.86266	0.51093	0.92063					-	0.1383	122.556	0.29545
	0.281	3.21275	0.281	3.2123	0.281	3.29019									0.281	3.19042	0.72	3.23967	0.279	3.22441									-	0.14894	113.042	0.32558	14.321	0.29787		2.103	0.92796	1.26	0.85426	0.58125	0.90322					-	0.14894	120.954	0.31818
	0.302	3.21986	0.301	3.21085	0.3	3.31757									0.301	3.1931	0.74	3.23783	0.3	3.22233									-	0.15957	109.458	0.34884	13.039	0.31915		2.281	0.92282	1.442	0.84217	0.65156	0.8873					-	0.15957	110.98	0.34091
	0.322	3.22119	0.321	3.21049	0.32	3.31501									0.322	3.19669	0.76	3.24051	0.321	3.22769									-	0.17021	106.835	0.37209	12.699	0.34043		2.323	0.92163	1.65273	0.83036	0.682	0.88082					-	0.17021	105.954	0.36364
	0.341	3.21815	0.341	3.20912	0.34	3.31869									0.342	3.19564	0.781	3.23808	0.34	3.24771									-	0.18085	105.95	0.39535	11.316	0.3617		2.34683	0.92096	2.15664	0.80933	0.72187	0.87268					-	0.18085	99.462	0.38636
	0.36	3.21304	0.361	3.20696	0.361	3.3172									0.361	3.19659	0.801	3.24044	0.361	3.2499									-	0.19149	96.479	0.4186	10.878	0.38298		2.364	0.92047	2.66054	0.79528	0.79218	0.85924					-	0.19149	97.38	0.40909
	0.38	3.21547	0.38	3.20769	0.381	3.31404									0.381	3.19436	0.821	3.24249	0.38	3.24709									-	0.20213	87.167	0.44186	10.796	0.40426		2.404	0.91935	3.16445	0.78554	0.802	0.85745					-	0.20213	85.424	0.43182
	0.401	3.22454	0.4	3.20786	0.401	3.31244									0.401	3.19604	0.84	3.24583	0.401	3.24974									-	0.21277	76.45	0.46512	9.432	0.42553		2.483	0.91716	3.425	0.78163	0.86249	0.84685					-	0.21277	70.641	0.45455
	0.421	3.21873	0.42	3.21192	0.421	3.31563									0.421	3.19036	0.861	3.24045	0.42	3.24723									-	0.2234	73.988	0.48837	9.274	0.44681		2.742	0.91014	3.66836	0.77848	0.921	0.83724					-	0.2234	65.335	0.47727
	0.441	3.21955	0.44	3.21343	0.441	3.31807									0.441	3.19143	0.88	3.24355	0.441	3.24928									-	0.23404	68.58	0.51163	9.093	0.46809		2.85378	0.9072	4.17227	0.77307	0.9328	0.83538					-	0.23404	58.546	0.5
	0.462	3.21721	0.461	3.21129	0.46	3.31299									0.461	3.1952	0.902	3.24284	0.461	3.24866									-	0.24468	46.588	0.53488	8.751	0.48936		2.923	0.9054	4.448	0.77058	1.00311	0.82474					-	0.24468	56.622	0.52273
	0.481	3.22002	0.481	3.20974	0.482	3.34564									0.482	3.1962	0.92	3.2403	0.48	3.24858									-	0.25532	43.043	0.55814	6.651	0.51064		3.304	0.89583	4.67618	0.7687	1.021	0.82216					-	0.25532	47.709	0.54545
	0.502	3.21516	0.501	3.2106	0.5	3.33971									0.502	3.19453	0.941	3.24062	0.501	3.24505									-	0.26596	36.312	0.5814	5.547	0.53191		3.36074	0.89445	5.18009	0.76496	1.062	0.81641					-	0.26596	39.517	0.56818
	0.521	3.21905	0.523	3.21639	0.522	3.34075									0.522	3.19631	0.96	3.24144	0.52	3.24491									-	0.2766	34.711	0.60465	4.908	0.55319		3.8677	0.88264	5.684	0.76162	1.07342	0.81485					-	0.2766	34.691	0.59091
	0.54	3.21994	0.541	3.21845	0.542	3.34189									0.542	3.19035	0.98	3.242	0.54	3.24722									-	0.28723	31.763	0.62791	4.848	0.57447		4.37466	0.87169	6.18791	0.75853	1.14374	0.80561					-	0.28723	34.431	0.61364
	0.561	3.22148	0.561	3.21145	0.562	3.34392									0.562	3.19574	1.001	3.2424	0.561	3.2456									-	0.29787	30.161	0.65116	4.287	0.59574		4.466	0.86981	6.69182	0.7556	1.21405	0.79696					-	0.29787	32.748	0.63636
	0.581	3.22213	0.583	3.21412	0.582	3.34541									0.581	3.19284	1.021	3.24109	0.581	3.24793									-	0.30851	15.162	0.67442	3.486	0.61702		4.88161	0.86155	7.19572	0.75277	1.28436	0.78884					-	0.30851	32.406	0.65909
	0.6	3.22457	0.602	3.21309	0.601	3.34552									0.601	3.19742	1.041	3.24285	0.6	3.24432									-	0.31915	13.699	0.69767	3.265	0.6383		5.38857	0.85215	7.69963	0.75	1.35467	0.78118					-	0.31915	22.933	0.68182
	0.622	3.22124	0.621	3.21077	0.621	3.34284									0.621	3.19633	1.062	3.24245	0.621	3.24684									-	0.32979	13.481	0.72093	2.764	0.65957		5.448	0.85109	8.20354	0.74728	1.42498	0.77395					-	0.32979	22.672	0.70455
	0.642	3.22266	0.642	3.216	0.642	3.34376									0.642	3.19569	1.082	3.2447	0.64	3.24298									-	0.34043	13.138	0.74419	2.605	0.68085		5.525	0.84973	8.70745	0.74459	1.461	0.77039					-	0.34043	22.653	0.72727
	0.663	3.22133	0.663	3.20777	0.662	3.34092									0.661	3.19553	1.102	3.24534	0.66	3.24455									-	0.35106	12.478	0.76744	2.084	0.70213		5.89553	0.84342	9.21136	0.74193	1.49529	0.76709					-	0.35106	22.533	0.75
[truncated: 29,973 more rows]
[truncated: 53 more columns]

## Sheet: Fig. 4
	Figure 4A								Figure 4B										Figure 4C										Figure 4D										Figure 4E
[truncated: 53 more rows]
[truncated: 23 more columns]

## Sheet: Fig. S2
	Supplementary Figure 2
[truncated: 98 more rows]

## Sheet: Fig. S3
	Supplementary Figure 3
[truncated: 79 more rows]

[truncated: 3 more sheets: Fig. S4, Fig. S5, Fig. S6]
